# Supplementary material for: What Twitter teaches us about patient-provider communication on pain
Source: PLoS One. 2019 Dec 26;14(12):e0226321. doi: 10.1371/journal.pone.0226321 (PMC6932781; doi:10.1371/journal.pone.0226321)
Supplement: S5 File — (XLSX) [file pone.0226321.s005.xlsx]

## Sheet: Oncology SNA Twitter Users
order	group name	cluster name	segment	lang	indeg	outdeg	followers_count	friends_count	listed_count	favorites_count	statuses_count	location	utc_offset	time_zone	geo_enabled
0	Health News / Policy	General Health	0	en	5532	211	610901	30	7442	0	15477	New York, NY	-14400	Eastern Time (US & Canada)	FALSE
1	Health News / Policy	General Health	0	en	4830	169	2199424	7	10240	0	23344	London, UK	3600	London	FALSE
2	Health News / Policy	General Health	0	en	3272	7430	288	1	3	0	3		-25200	Pacific Time (US & Canada)	FALSE
3	Health News / Policy	General Health	0	en	2523	14	32198780	3	127896	0	31936	London, UK	3600	London	FALSE
4	Health News / Policy	General Health	0		2488	0	0	0	0	0	0		0		FALSE
5	Health News / Policy	General Health	0	en	2408	455	79515	13	2430	0	15358	Menlo Park, CA | Washington DC	-14400	Eastern Time (US & Canada)	FALSE
6	Health News / Policy	General Health	0		2154	6	0	0	0	0	0		0		FALSE
7	Health News / Policy	General Health	0		2084	0	0	0	0	0	0		0		FALSE
8	Health News / Policy	General Health	0	en	2053	38	971459	0	14727	0	16677		-14400	Eastern Time (US & Canada)	FALSE
9	Health News / Policy	General Health	0		2041	1	0	0	0	0	0		0		FALSE
10	Health News / Policy	General Health	0	en	1837	165	67120	146	1372	0	6148		-14400	Eastern Time (US & Canada)	FALSE
11	Health News / Policy	General Health	0	en	1761	21	13329253	0	82197	0	1245	Dharamsala, India	19800	New Delhi	FALSE
12	Health News / Policy	General Health	0	en	1438	1024	38519	13	669	0	1348	Baltimore, MD	-18000	Central Time (US & Canada)	FALSE
13	Health News / Policy	General Health	0	en	1378	62	209414	1	6205	0	31198	Rockville, MD	-18000	Central Time (US & Canada)	FALSE
14	Health News / Policy	General Health	0		1334	1	0	0	0	0	0		0		FALSE
15	Health News / Policy	General Health	0	en	1273	142	44183	16	757	0	3768	Lyon, France	7200	Paris	FALSE
16	Health News / Policy	General Health	0	en	1263	70	691362	4	10798	0	561	New York City	-14400	Eastern Time (US & Canada)	FALSE
17	Health News / Policy	General Health	0		1251	3	0	0	0	0	0		0		FALSE
18	Health News / Policy	General Health	0		1248	6	0	0	0	0	0		0		FALSE
19	Health News / Policy	General Health	0	en	1242	0	1	1	4	0	0	Paris	7200	Paris	FALSE
20	Health News / Policy	General Health	0	en	1201	6	66	105	0	0	20	Milwaukee			FALSE
21	Health News / Policy	General Health	0	en	1194	0	47281	100	843	0	8469	New York	-18000	Central Time (US & Canada)	FALSE
22	Health News / Policy	General Health	0	en	1182	587	17139	1	1101	0	1310	Boston	-14400	Eastern Time (US & Canada)	FALSE
23	Health News / Policy	General Health	0		1179	0	0	0	0	0	0		0		FALSE
24	Health News / Policy	General Health	0	en	1171	142	315145	70	12357	0	51150	Washington, DC	-14400	Eastern Time (US & Canada)	TRUE
25	Health News / Policy	General Health	0	en	1146	4	23170899	1	88583	0	2964	Los Angeles	-28800	Alaska	FALSE
26	Health News / Policy	General Health	0		1129	12	0	0	0	0	0		0		FALSE
27	Health News / Policy	General Health	0	en	1119	25	8207483	100	37410	0	324533	London	3600	London	TRUE
28	Health News / Policy	General Health	0	en	1106	549	24396	295	926	0	5279	Cambridge, MA	-14400	Eastern Time (US & Canada)	FALSE
29	Health News / Policy	General Health	0	en	1075	0	20271	1688	620	0	4475	New York	-14400	Eastern Time (US & Canada)	TRUE
30	Health News / Policy	General Health	0	en	1054	1	0	18	0	0	31		-25200	Pacific Time (US & Canada)	FALSE
31	Health News / Policy	General Health	0		1041	1	0	0	0	0	0		0		FALSE
32	Health News / Policy	General Health	0		1025	0	0	0	0	0	0		0		FALSE
33	Health News / Policy	General Health	0	en	1024	42	923927	150	9996	0	6141		-18000	Central Time (US & Canada)	FALSE
34	Health News / Policy	General Health	0	en	1019	510	27389	11	524	0	29139	United States	-18000	Central Time (US & Canada)	FALSE
35	Health News / Policy	General Health	0	en	996	873	8354	4	563	0	31063	Los Angeles, CA	-25200	Pacific Time (US & Canada)	FALSE
36	Health News / Policy	General Health	0	en	993	0	5	3	0	0	0				FALSE
37	Health News / Policy	General Health	0		992	3	0	0	0	0	0		0		FALSE
38	Health News / Policy	General Health	0	en	973	930	7501	10	358	0	1149	Los Angeles, CA	-28800	Alaska	FALSE
39	Health News / Policy	General Health	0	en	965	2	0	0	0	0	1		-14400	Eastern Time (US & Canada)	FALSE
40	Health News / Policy	General Health	0	es	963	3	3	9	0	0	0				FALSE
41	Health News / Policy	General Health	0		955	0	0	0	0	0	0		0		FALSE
42	Health News / Policy	General Health	0	en	942	2	2	0	0	0	1				FALSE
43	Health News / Policy	General Health	0	en	942	906	6909	41	162	0	1566	Canada	-18000	Central Time (US & Canada)	FALSE
44	Health News / Policy	General Health	0		934	0	0	0	0	0	0		0		FALSE
45	Health News / Policy	General Health	0	en	934	1	0	0	0	0	0				FALSE
46	Health News / Policy	General Health	0		929	4	0	0	0	0	0		0		FALSE
47	Health News / Policy	General Health	0		884	12	0	0	0	0	0		0		FALSE
48	Health News / Policy	General Health	0		879	16	0	0	0	0	0		0		FALSE
49	Health News / Policy	General Health	0		877	0	0	0	0	0	0		0		FALSE
50	Health News / Policy	General Health	0	en	877	0	25594	345	2623	0	65755	Portland, OR	-25200	Pacific Time (US & Canada)	TRUE
51	Health News / Policy	General Health	0		860	0	0	0	0	0	0		0		FALSE
52	Health News / Policy	General Health	0		857	0	0	0	0	0	0		0		FALSE
53	Health News / Policy	General Health	0		854	1	0	0	0	0	0		0		FALSE
54	Health News / Policy	General Health	0	en	852	699	24224	15	863	0	1332	Bethesda, Maryland, USA	-14400	Eastern Time (US & Canada)	FALSE
55	Health News / Policy	General Health	0		820	2	0	0	0	0	0		0		FALSE
56	Health News / Policy	General Health	0		812	0	0	0	0	0	0		0		FALSE
57	Health News / Policy	General Health	0	en	770	132	261066	79	3805	0	12084	Global	-25200	Pacific Time (US & Canada)	TRUE
58	Health News / Policy	General Health	0		758	0	0	0	0	0	0		0		FALSE
59	Health News / Policy	General Health	0		754	2	0	0	0	0	0		0		FALSE
60	Health News / Policy	General Health	0	en	745	126	304981	40	7112	0	4316	Boston, MA	-14400	Eastern Time (US & Canada)	TRUE
61	Health News / Policy	General Health	0	en	742	2	0	0	8	0	3		-36000	Hawaii	FALSE
62	Health News / Policy	General Health	0	en	738	232	16189	23	405	0	6315	San Francisco, Boston, beyond	-28800	Alaska	FALSE
63	Health News / Policy	General Health	0		733	0	0	0	0	0	0		0		FALSE
64	Health News / Policy	General Health	0		729	1	0	0	0	0	0		0		FALSE
65	Health News / Policy	General Health	0	en	729	501	8520	49	501	0	3896	Boston, MA	-14400	Eastern Time (US & Canada)	FALSE
66	Health News / Policy	General Health	0		709	1	0	0	0	0	0		0		FALSE
67	Health News / Policy	General Health	0		689	0	0	0	0	0	0		0		FALSE
68	Health News / Policy	General Health	0	en	682	0	14840	413	370	0	4232	Canada	-14400	Eastern Time (US & Canada)	FALSE
69	Health News / Policy	General Health	0		680	0	0	0	0	0	0		0		FALSE
70	Health News / Policy	General Health	0		679	0	0	0	0	0	0		0		FALSE
71	Health News / Policy	General Health	0		672	0	0	0	0	0	0		0		FALSE
72	Health News / Policy	General Health	0	en	665	492	10394	510	177	0	20176	San Francisco	-25200	Pacific Time (US & Canada)	FALSE
73	Health News / Policy	General Health	0		659	0	0	0	0	0	0		0		FALSE
74	Health News / Policy	General Health	0	en	642	204	22501	7	786	0	60	Bethesda, MD, USA	-14400	Eastern Time (US & Canada)	FALSE
75	Health News / Policy	General Health	0		641	0	0	0	0	0	0		0		FALSE
76	Health News / Policy	General Health	0	en	639	8	3850	0	30	0	0				FALSE
77	Health News / Policy	General Health	0		636	0	0	0	0	0	0		0		FALSE
78	Health News / Policy	General Health	0	en	636	241	19739	0	1089	0	3576	Berkeley, CA	-25200	Pacific Time (US & Canada)	FALSE
79	Health News / Policy	General Health	0		633	0	0	0	0	0	0		0		FALSE
80	Health News / Policy	General Health	0		632	0	0	0	0	0	0		0		FALSE
81	Health News / Policy	General Health	0		630	0	0	0	0	0	0		0		FALSE
82	Health News / Policy	General Health	0	en	627	0	8133	61	254	0	7708	Washington, DC	-18000	Quito	FALSE
83	Health News / Policy	General Health	0		621	0	0	0	0	0	0		0		FALSE
84	Health News / Policy	General Health	0		620	0	0	0	0	0	0		0		FALSE
85	Health News / Policy	General Health	0	en	608	53	280916	42	6342	0	6730	Washington DC	-18000	Quito	FALSE
86	Health News / Policy	General Health	0	en	606	380	12163	0	505	0	1025	Deerfield, Illinois	-7200	Greenland	FALSE
87	Health News / Policy	General Health	0	en	606	17	2854805	77	8937	0	28219		-25200	Pacific Time (US & Canada)	FALSE
88	Health News / Policy	General Health	0	en	604	9	43	0	1	0	2				FALSE
89	Health News / Policy	General Health	0	en	602	65	245133	0	3270	0	4044				FALSE
90	Health News / Policy	General Health	0	en	594	258	8	0	5	0	0				FALSE
91	Health News / Policy	General Health	0	en	587	286	4892	17	343	0	3038	Columbia, MO	-18000	Central Time (US & Canada)	FALSE
92	Health News / Policy	General Health	0		586	0	0	0	0	0	0		0		FALSE
93	Health News / Policy	General Health	0	en	579	5	4	10	0	0	1				FALSE
94	Health News / Policy	General Health	0		576	13	0	0	0	0	0		0		FALSE
95	Health News / Policy	General Health	0	ar	575	0	1	3	0	0	2				FALSE
96	Health News / Policy	General Health	0		572	0	0	0	0	0	0		0		FALSE
97	Health News / Policy	General Health	0		571	0	0	0	0	0	0		0		FALSE
98	Health News / Policy	General Health	0	en	566	2	1007	821	48	0	2603	The Netherlands	7200	Amsterdam	FALSE
99	Health News / Policy	General Health	0	ja	566	5	0	23	0	0	135				FALSE
100	Health News / Policy	General Health	0	en	551	1	20484	4982	378	0	17780	London & Surrey	3600	London	FALSE
101	Health News / Policy	General Health	0	en	550	2	50	0	1	0	22	UK	-25200	Pacific Time (US & Canada)	FALSE
102	Health News / Policy	General Health	0	en	549	308	8239	468	211	0	2582	165 Ashley Ave. Charleston, SC	-14400	Eastern Time (US & Canada)	TRUE
103	Health News / Policy	General Health	0	en	547	10	130	2	8	0	0	Tokyo, Japan	32400	Tokyo	FALSE
104	Health News / Policy	General Health	0	nl	545	0	4	5	0	0	0				FALSE
105	Health News / Policy	General Health	0	en	545	3	10	0	1	0	0				FALSE
106	Health News / Policy	General Health	0		543	3	0	0	0	0	0		0		FALSE
107	Health News / Policy	General Health	0		543	0	0	0	0	0	0		0		FALSE
108	Health News / Policy	General Health	0	en	543	1	3453	3574	341	0	6870	NYC	-18000	Central Time (US & Canada)	FALSE
109	Health News / Policy	General Health	0	en	535	15	2004074	3	11106	0	12083	Edinburgh, UK	3600	Edinburgh	FALSE
110	Health News / Policy	General Health	0		532	14	0	0	0	0	0		0		FALSE
111	Health News / Policy	General Health	0		530	0	0	0	0	0	0		0		FALSE
112	Health News / Policy	General Health	0		529	144	0	0	0	0	0		0		FALSE
113	Health News / Policy	General Health	0		529	0	0	0	0	0	0		0		FALSE
114	Health News / Policy	General Health	0		527	1	0	0	0	0	0		0		FALSE
115	Health News / Policy	General Health	0	en	519	1	2083	1566	48	0	2448	A Worldwide Effort	-14400	Eastern Time (US & Canada)	FALSE
116	Health News / Policy	General Health	0	en	519	0	4233	717	280	0	5675		-18000	Quito	FALSE
117	Health News / Policy	General Health	0	en	518	0	3933	180	179	0	602		-18000	Central Time (US & Canada)	FALSE
118	Health News / Policy	General Health	0	en	515	2	10499	7010	806	0	76088	Austin, Texas	-18000	Central Time (US & Canada)	TRUE
119	Health News / Policy	General Health	0	en	513	487	3361	4	241	0	187264	New York	-14400	Eastern Time (US & Canada)	FALSE
120	Health News / Policy	General Health	0	en	512	0	6079	938	248	0	7251	London, UK	3600	London	TRUE
121	Health News / Policy	General Health	0	en	510	141	37571	8	1195	0	15630	London UK	3600	London	FALSE
122	Health News / Policy	General Health	0	en	509	0	585	3887	2	0	74				TRUE
123	Health News / Policy	General Health	0		509	8	0	0	0	0	0		0		FALSE
124	Health News / Policy	General Health	0	ja	504	2	14	17	0	0	285	福島	28800	Irkutsk	FALSE
125	Health News / Policy	General Health	0		499	4	0	0	0	0	0		0		FALSE
126	Health News / Policy	General Health	0	en	494	12	1199834	2	20914	0	191817	US	-25200	Pacific Time (US & Canada)	FALSE
127	Health News / Policy	General Health	0	en	492	114	50672	61	1111	0	10839	Swindon, UK	3600	London	FALSE
128	Health News / Policy	General Health	0	en	492	38	890850	337868	2176	0	15079	smoothbangers@gmail.com	-18000	Quito	TRUE
129	Health News / Policy	General Health	0	en	491	0	7307	2397	265	0	2839	Amsterdam			TRUE
130	Health News / Policy	General Health	0		488	15	0	0	0	0	0		0		FALSE
131	Health News / Policy	General Health	0		482	2	0	0	0	0	0		0		FALSE
132	Health News / Policy	General Health	0		481	2	0	0	0	0	0		0		FALSE
133	Health News / Policy	General Health	0	en	480	455	2731	0	127	0	11667		-14400	Eastern Time (US & Canada)	FALSE
134	Health News / Policy	General Health	0		478	8	0	0	0	0	0		0		FALSE
135	Health News / Policy	General Health	0		478	0	0	0	0	0	0		0		FALSE
136	Health News / Policy	General Health	0	es	477	4	627	4149	8	0	943	Olavarria.Argentina	-10800	Buenos Aires	TRUE
137	Health News / Policy	General Health	0	en	475	0	0	0	2	0	0		-18000	Central Time (US & Canada)	FALSE
138	Health News / Policy	General Health	0	ko	470	0	0	0	0	0	0				FALSE
139	Health News / Policy	General Health	0	en	467	1	54364	6234	829	0	25631	UK	3600	London	TRUE
140	Health News / Policy	General Health	0	en	463	377	5001	1	277	0	192		3600	London	FALSE
141	Health News / Policy	General Health	0	en	459	1	2151	1242	89	0	943	Santa Clara, CA	-25200	Arizona	FALSE
142	Health News / Policy	General Health	0	en	457	13	15604092	1	58308	0	4191	Los Angeles	-25200	Pacific Time (US & Canada)	FALSE
143	Health News / Policy	General Health	0		456	0	0	0	0	0	0		0		FALSE
144	Health News / Policy	General Health	0	en	455	4	0	0	0	0	1				FALSE
145	Health News / Policy	General Health	0		454	3	0	0	0	0	0		0		FALSE
146	Health News / Policy	General Health	0	en	451	429	4496	15	101	0	1315	Rochester, MN	-18000	Central Time (US & Canada)	TRUE
147	Health News / Policy	General Health	0	en	451	96	121527	700697	685	0	417576	Nashville, Tennessee	-14400	Eastern Time (US & Canada)	FALSE
148	Health News / Policy	General Health	0		451	0	0	0	0	0	0		0		FALSE
149	Health News / Policy	General Health	0	en	451	139	19245	61	386	0	2606		-7200	Mid-Atlantic	FALSE
150	Health News / Policy	General Health	0	en	449	40	1107209	19	12469	0	957	Mountain View, CA	-25200	Pacific Time (US & Canada)	TRUE
151	Health News / Policy	General Health	0	en	448	21	566480	15	8023	0	9448	Washington, DC	-14400	Eastern Time (US & Canada)	FALSE
152	Health News / Policy	General Health	0	pt	448	0	9	11	0	0	0	Brasil			FALSE
153	Health News / Policy	General Health	0	en	447	0	5678	5746	106	0	38328	Philadelphia, PA	-14400	Eastern Time (US & Canada)	FALSE
154	Health News / Policy	General Health	0	en	444	0	153718	145015	540	0	18327	UK	-25200	Pacific Time (US & Canada)	FALSE
155	Health News / Policy	General Health	0		443	0	0	0	0	0	0		0		FALSE
156	Health News / Policy	General Health	0	en	443	1	21	38	1	0	27	da hood	-25200	Arizona	FALSE
157	Health News / Policy	General Health	0		443	4	0	0	0	0	0		0		FALSE
158	Health News / Policy	General Health	0	en	441	14	2269362	1	15022	0	10127	Out of here.	-25200	Pacific Time (US & Canada)	TRUE
159	Health News / Policy	General Health	0	en	439	16	5726	3250	277	0	15341	UK	3600	London	TRUE
160	Health News / Policy	General Health	0	en	439	0	13767	2104	409	0	807	Los Angeles	-25200	Pacific Time (US & Canada)	TRUE
161	Health News / Policy	General Health	0		439	4	0	0	0	0	0		0		FALSE
162	Health News / Policy	General Health	0	en	437	1	631	1554	13	0	1221	Longmont, CO	-21600	Mountain Time (US & Canada)	FALSE
163	Health News / Policy	General Health	0	en	437	1	13	28	0	0	10				FALSE
164	Health News / Policy	General Health	0	en-gb	436	3	8	0	2	0	0		-14400	Eastern Time (US & Canada)	FALSE
165	Health News / Policy	General Health	0		436	0	0	0	0	0	0		0		FALSE
166	Health News / Policy	General Health	0		435	2	0	0	0	0	0		0		FALSE
167	Health News / Policy	General Health	0	es	435	46	93344	54939	1707	0	128290	España	7200	Madrid	TRUE
168	Health News / Policy	General Health	0	en	432	210	20788	67	584	0	2671	Santa Clara, CA 95051	-25200	Pacific Time (US & Canada)	TRUE
169	Health News / Policy	General Health	0	en	431	11	19998	1033	371	0	9563	London	3600	London	FALSE
170	Health News / Policy	General Health	0	en	431	54	113556	35	3568	0	34414	Tucson, AZ	-25200	Arizona	FALSE
171	Health News / Policy	General Health	0		429	0	0	0	0	0	0		0		FALSE
172	Health News / Policy	General Health	0	en	427	5	80108	1859	924	0	13619	Holloway Road, London	3600	London	TRUE
173	Health News / Policy	General Health	0	en	424	2	4313	2696	201	0	3508		-21600	Mountain Time (US & Canada)	FALSE
174	Health News / Policy	General Health	0		423	3	0	0	0	0	0		0		FALSE
175	Health News / Policy	General Health	0	en	421	0	53518	18125	246	0	2718	Amsterdam, The Netherlands	7200	Amsterdam	TRUE
176	Health News / Policy	General Health	0	en	413	0	6	39	0	0	0		-25200	Pacific Time (US & Canada)	FALSE
177	Health News / Policy	General Health	0	en	410	0	2593	860	243	0	50519	Düsseldorf	7200	Bern	FALSE
178	Health News / Policy	General Health	0	en	409	78	343179	221193	2046	0	19460	Location: The Present	-14400	Eastern Time (US & Canada)	TRUE
179	Health News / Policy	General Health	0		408	0	0	0	0	0	0		0		FALSE
180	Health News / Policy	General Health	0	en	407	5	4	3	0	0	39		-25200	Pacific Time (US & Canada)	FALSE
181	Health News / Policy	General Health	0	en	407	0	4292	364	363	0	873	New York	-18000	Quito	FALSE
182	Health News / Policy	General Health	0		404	0	0	0	0	0	0		0		FALSE
183	Health News / Policy	General Health	0		403	0	0	0	0	0	0		0		FALSE
184	Health News / Policy	General Health	0	en	400	343	8396	0	483	0	9529	Blog bot	-14400	Eastern Time (US & Canada)	FALSE
185	Health News / Policy	General Health	0	en	400	9	49295	783	671	0	10123	United Kingdom	3600	Lisbon	TRUE
186	Health News / Policy	General Health	0		399	1	0	0	0	0	0		0		FALSE
187	Health News / Policy	General Health	0	en	399	0	0	2	5	0	1		-25200	Pacific Time (US & Canada)	FALSE
188	Health News / Policy	General Health	0	en	399	0	3810	3710	163	0	5503		-18000	Quito	TRUE
189	Health News / Policy	General Health	0		393	1	0	0	0	0	0		0		FALSE
190	Health News / Policy	General Health	0	en	391	0	2078	494	115	0	3988	Boston, MA	-18000	Central Time (US & Canada)	FALSE
191	Health News / Policy	General Health	0		391	11	0	0	0	0	0		0		FALSE
192	Health News / Policy	General Health	0	en	390	0	24639	627	211	0	5155				TRUE
193	Health News / Policy	General Health	0	en	388	0	152420	81	3327	0	1917		-25200	Pacific Time (US & Canada)	FALSE
194	Health News / Policy	General Health	0		387	148	0	0	0	0	0		0		FALSE
195	Health News / Policy	General Health	0	en	386	1050	78269	837	1459	0	8746	Washington, DC	-14400	Eastern Time (US & Canada)	TRUE
196	Health News / Policy	General Health	0	en	386	6	1858431	17	7113	0	4709		-14400	Eastern Time (US & Canada)	FALSE
197	Health News / Policy	General Health	0	en	385	0	2963	2186	61	0	4104	London, NW8 9LE	3600	London	FALSE
198	Health News / Policy	General Health	0	en	384	8	5144739	167	14775	0	15671		-18000	Central Time (US & Canada)	FALSE
199	Health News / Policy	General Health	0		383	9	0	0	0	0	0		0		FALSE
200	Health News / Policy	General Health	0	en	383	222	4240	480	148	0	3979	Cincinnati, Ohio	-14400	Eastern Time (US & Canada)	TRUE
201	Health News / Policy	General Health	0	en	383	11	9476	377	299	0	12234	Washington DC metro	-14400	Eastern Time (US & Canada)	FALSE
202	Health News / Policy	General Health	0		382	1	0	0	0	0	0		0		FALSE
203	Health News / Policy	General Health	0		382	0	0	0	0	0	0		0		FALSE
204	Health News / Policy	General Health	0	en	382	16	513411	16	6958	0	51745	Washington, DC	-14400	Eastern Time (US & Canada)	FALSE
205	Health News / Policy	General Health	0	tr	379	0	141	2	0	0	0		10800	Istanbul	FALSE
206	Health News / Policy	General Health	0	en	379	164	250	70	13	0	179	Washington, DC			FALSE
207	Health News / Policy	General Health	0	en	378	340	2315	0	96	0	4091	United States	-25200	Pacific Time (US & Canada)	FALSE
208	Health News / Policy	General Health	0	en	377	138	16447	3	425	0	1430	Palo Alto, CA	-25200	Pacific Time (US & Canada)	TRUE
209	Health News / Policy	General Health	0		377	0	0	0	0	0	0		0		FALSE
210	Health News / Policy	General Health	0		376	0	0	0	0	0	0		0		FALSE
211	Health News / Policy	General Health	0	en	373	12	5770	2049	204	0	1109	Portsmouth, New Hampshire USA	-14400	Eastern Time (US & Canada)	TRUE
212	Health News / Policy	General Health	0	en	369	0	513	838	1	0	18403		10800	Bucharest	FALSE
213	Health News / Policy	General Health	0		368	0	0	0	0	0	0		0		FALSE
214	Health News / Policy	General Health	0	en	368	1	8066	1433	309	0	3960	London			FALSE
215	Health News / Policy	General Health	0		368	0	0	0	0	0	0		0		FALSE
216	Health News / Policy	General Health	0		366	0	0	0	0	0	0		0		FALSE
217	Health News / Policy	General Health	0	de	366	0	995	1984	7	0	91	Ecublens (VD), Suisse	10800	Athens	TRUE
218	Health News / Policy	General Health	0		365	0	0	0	0	0	0		0		FALSE
219	Health News / Policy	General Health	0	en	361	0	119	1026	4	0	197	Winston-Salem NC	-14400	Eastern Time (US & Canada)	TRUE
220	Health News / Policy	General Health	0	en	361	349	4843	0	180	0	2	Emeryville, CA	-25200	Pacific Time (US & Canada)	FALSE
221	Health News / Policy	General Health	0		361	3	0	0	0	0	0		0		FALSE
222	Health News / Policy	General Health	0		361	1	0	0	0	0	0		0		FALSE
223	Health News / Policy	General Health	0	en	361	0	3673	293	195	0	2374	New York			FALSE
224	Health News / Policy	General Health	0	en	360	209	3358	6	118	0	21057	San Diego, California	-25200	Pacific Time (US & Canada)	FALSE
225	Health News / Policy	General Health	0	en	360	337	2470	1	88	0	330	Mountain View	-18000	Central Time (US & Canada)	FALSE
226	Health News / Policy	General Health	0	en	360	0	2809	960	83	0	7317				FALSE
227	Health News / Policy	General Health	0		358	318	0	0	0	0	0		0		FALSE
228	Health News / Policy	General Health	0		358	7	0	0	0	0	0		0		FALSE
229	Health News / Policy	General Health	0	en	355	0	3400	3407	50	0	3429	California	-25200	Arizona	FALSE
230	Health News / Policy	General Health	0	en	354	7	0	0	7	0	0				FALSE
231	Health News / Policy	General Health	0		354	1	0	0	0	0	0		0		FALSE
232	Health News / Policy	General Health	0	en	354	1	246	0	9	0	1	London, England			FALSE
233	Health News / Policy	General Health	0		354	0	0	0	0	0	0		0		FALSE
234	Health News / Policy	General Health	0		353	3	0	0	0	0	0		0		FALSE
235	Health News / Policy	General Health	0	en	352	42	168767	5	3019	0	8909		-14400	Eastern Time (US & Canada)	FALSE
236	Health News / Policy	General Health	0	en	349	3	39684	2785	504	0	12955	London, Leeds	3600	London	TRUE
237	Health News / Policy	General Health	0	en	348	1	3737	2489	129	0	1495		-25200	Tijuana	FALSE
238	Health News / Policy	General Health	0	en	347	313	2927	0	115	0	691		-18000	Central Time (US & Canada)	FALSE
239	Health News / Policy	General Health	0	en	347	28	815883	1	8060	0	357		-14400	Eastern Time (US & Canada)	FALSE
240	Health News / Policy	General Health	0	en	346	0	6640	345	242	0	11154	London / Dorking, UK	3600	Dublin	FALSE
241	Health News / Policy	General Health	0	en	346	0	2266	1989	172	0	5913	Cheshire	3600	London	FALSE
242	Health News / Policy	General Health	0	en	346	4	852	1114	49	0	4586	Wayland, MA	-14400	Eastern Time (US & Canada)	FALSE
243	Health News / Policy	General Health	0		344	1	0	0	0	0	0		0		FALSE
244	Health News / Policy	General Health	0		344	0	0	0	0	0	0		0		FALSE
245	Health News / Policy	General Health	0	en	343	8	3000	2430	276	0	42690	Dallas, TX	-18000	Central Time (US & Canada)	TRUE
246	Health News / Policy	General Health	0	en	343	19	3953805	6	25384	0	2261	BillCosby.com/Concerts	-25200	Pacific Time (US & Canada)	FALSE
247	Health News / Policy	General Health	0		342	14	0	0	0	0	0		0		FALSE
248	Health News / Policy	General Health	0		341	0	0	0	0	0	0		0		FALSE
249	Health News / Policy	General Health	0	en	341	3	2	1	1	0	1				FALSE
250	Health News / Policy	General Health	0	en	341	0	933	671	17	0	787	Valencia, Spain	7200	Berlin	FALSE
251	Health News / Policy	General Health	0		341	1	0	0	0	0	0		0		FALSE
252	Health News / Policy	General Health	0	ru	338	1	10692	4	5	0	8554	Лосино-Петровский	3600	London	FALSE
253	Health News / Policy	General Health	0	en	336	0	2496	129	148	0	2700	Washington, DC	-14400	Eastern Time (US & Canada)	FALSE
254	Health News / Policy	General Health	0		335	0	0	0	0	0	0		0		FALSE
255	Health News / Policy	General Health	0		335	2	0	0	0	0	0		0		FALSE
256	Health News / Policy	General Health	0	en	335	0	4718	311	172	0	10325	Cambridge, UK	3600	London	FALSE
257	Health News / Policy	General Health	0	en	334	4	755	3639	18	0	1488	England, United Kingdom			FALSE
258	Health News / Policy	General Health	0	en	334	1	21	4	2	0	1		-7200	Greenland	FALSE
259	Health News / Policy	General Health	0	en	334	4	118549	4609	1588	0	19596	UK	3600	London	FALSE
260	Health News / Policy	General Health	0	en	332	13	2739503	3	18138	0	39644	London, UK	3600	London	FALSE
261	Health News / Policy	General Health	0	en	331	0	2119	116	85	0	528	Bethesda, MD	-25200	Pacific Time (US & Canada)	FALSE
262	Health News / Policy	General Health	0	en	331	2	5974	2754	317	0	15916	New York, NY	-14400	Eastern Time (US & Canada)	FALSE
263	Health News / Policy	General Health	0		331	17	0	0	0	0	0		0		FALSE
264	Health News / Policy	General Health	0		330	0	0	0	0	0	0		0		FALSE
265	Health News / Policy	General Health	0	ca	328	2	18380	4591	515	0	5532	Barcelona, Cataluña	7200	Madrid	TRUE
266	Health News / Policy	General Health	0		325	0	0	0	0	0	0		0		FALSE
267	Health News / Policy	General Health	0	en	325	294	2429	0	81	0	333		-14400	Eastern Time (US & Canada)	FALSE
268	Health News / Policy	General Health	0	en	324	1	3	0	2	0	0				FALSE
269	Health News / Policy	General Health	0	en	324	1	1893	1802	116	0	8637	Vancouver	-14400	Eastern Time (US & Canada)	TRUE
270	Health News / Policy	General Health	0	de	322	2	553	423	11	0	1639	Bonn			FALSE
271	Health News / Policy	General Health	0	en	322	197	8510	1	147	0	1666				FALSE
272	Health News / Policy	General Health	0	es	317	147	15912	6598	302	0	17715	Barcelona & virtual	7200	Paris	TRUE
273	Health News / Policy	General Health	0	en	315	17	1602	156	115	0	689	Washington, D.C.	-18000	Quito	FALSE
274	Health News / Policy	General Health	0		315	3	0	0	0	0	0		0		FALSE
275	Health News / Policy	General Health	0	en	313	0	0	0	0	0	0		-14400	Eastern Time (US & Canada)	FALSE
276	Health News / Policy	General Health	0	en	312	6	42850	4942	742	0	38792	United Kingdom	3600	London	TRUE
277	Health News / Policy	General Health	0	en	311	0	9436	7944	314	0	23718	Edinburgh, Scotland, UK			TRUE
278	Health News / Policy	General Health	0	en	310	2	6892	6417	91	0	3269	Outside Philadelphia	-14400	Eastern Time (US & Canada)	TRUE
279	Health News / Policy	General Health	0	en	306	100	6269	6	59	0	2	Banning Cancer Everywhere	-18000	Quito	FALSE
280	Health News / Policy	General Health	0	en	306	63	19124	1	552	0	4625	New York			TRUE
281	Health News / Policy	General Health	0	en	305	0	7858	380	125	0	7735	San Francisco / New York	7200	Paris	TRUE
282	Health News / Policy	General Health	0		305	2	0	0	0	0	0		0		FALSE
283	Health News / Policy	General Health	0	en-gb	304	0	517	291	23	0	1367		-25200	Pacific Time (US & Canada)	FALSE
284	Health News / Policy	General Health	0		304	1	0	0	0	0	0		0		FALSE
285	Health News / Policy	General Health	0	en	304	0	3279	435	131	0	3162	Southern Pines, NC	-14400	Eastern Time (US & Canada)	FALSE
286	Health News / Policy	General Health	0		303	0	0	0	0	0	0		0		FALSE
287	Health News / Policy	General Health	0		302	0	0	0	0	0	0		0		FALSE
288	Health News / Policy	General Health	0	en	302	0	1515	255	58	0	139	Eldersburg, MD	-14400	Eastern Time (US & Canada)	FALSE
289	Health News / Policy	General Health	0	en	302	70	15211	2082	81	0	4708		-25200	Pacific Time (US & Canada)	FALSE
290	Health News / Policy	General Health	0	en	301	14	0	1	0	0	0				FALSE
291	Health News / Policy	General Health	0	en	301	2	1330	965	40	0	4317		-25200	Pacific Time (US & Canada)	FALSE
292	Health News / Policy	General Health	0	en	299	13	3013	61	45	0	1949	Cedar Springs, Michigan	-18000	Central Time (US & Canada)	FALSE
293	Health News / Policy	General Health	0		298	3	0	0	0	0	0		0		FALSE
294	Health News / Policy	General Health	0	en	298	63	0	0	0	0	0		36000	Brisbane	FALSE
295	Health News / Policy	General Health	0	en	297	0	455	1590	3	0	153	Vancouver, British Columbia	-28800	Alaska	FALSE
296	Health News / Policy	General Health	0	en	297	28	71564	30	2434	0	30476	London	-25200	Pacific Time (US & Canada)	FALSE
297	Health News / Policy	General Health	0		297	246	0	0	0	0	0		0		FALSE
298	Health News / Policy	General Health	0	en	295	0	1162	1460	43	0	1369	Atlanta, GA	-18000	Central Time (US & Canada)	FALSE
299	Health News / Policy	General Health	0	en	294	0	69145	2	979	0	81	Lego Research Institute	3600	London	FALSE
300	Health News / Policy	General Health	0	en	292	2	482	2001	18	0	92	Turkey	-18000	Quito	FALSE
301	Health News / Policy	General Health	0	en	291	0	5945	884	87	0	855	London, United Kingdom	3600	London	TRUE
302	Health News / Policy	General Health	0		290	6	0	0	0	0	0		0		FALSE
303	Health News / Policy	General Health	0	en	290	2	715	470	58	0	432	Baltimore, MD, USA	-14400	America/New_York	TRUE
304	Health News / Policy	General Health	0	en	289	31	61583	60845	542	0	15152				FALSE
305	Health News / Policy	General Health	0	en	289	0	1393	4950	29	0	1060	220 Sherway Drive, Etobicoke	-25200	Pacific Time (US & Canada)	FALSE
306	Health News / Policy	General Health	0	en	288	138	3272	158	79	0	642	Charlottesville, Va, USA	-14400	Eastern Time (US & Canada)	FALSE
307	Health News / Policy	General Health	0	en	287	11	1199834	2	20914	0	191817	US	-25200	Pacific Time (US & Canada)	FALSE
308	Health News / Policy	General Health	0		287	6	0	0	0	0	0		0		FALSE
309	Health News / Policy	General Health	0	en	286	5	28238	477	969	0	13219	Oxford, UK	3600	London	FALSE
310	Health News / Policy	General Health	0	en	286	0	985	4870	13	0	555	UNC Chapel Hill, NC	-25200	Pacific Time (US & Canada)	TRUE
311	Health News / Policy	General Health	0	en	284	0	9268	1160	339	0	1713	Madison, WI	-18000	Central Time (US & Canada)	FALSE
312	Health News / Policy	General Health	0		283	1	0	0	0	0	0		0		FALSE
313	Health News / Policy	General Health	0	en	283	17	506433	0	6757	0	1		-14400	Eastern Time (US & Canada)	FALSE
314	Health News / Policy	General Health	0	en	282	184	2525	98	91	0	4301	Pensacola, Florida	-18000	Central Time (US & Canada)	FALSE
315	Health News / Policy	General Health	0	en	281	23	1228122	81	5039	0	14780	Westminster, London	3600	London	TRUE
316	Health News / Policy	General Health	0	en	281	5	575	753	39	0	1523	Toronto, Canada	-14400	Eastern Time (US & Canada)	FALSE
317	Health News / Policy	General Health	0	en	278	0	19028	15670	156	0	3957	United Kingdom	3600	London	TRUE
318	Health News / Policy	General Health	0	en	277	4	14794101	10	33832	0	9		-14400	Eastern Time (US & Canada)	FALSE
319	Health News / Policy	General Health	0		277	0	0	0	0	0	0		0		FALSE
320	Health News / Policy	General Health	0	en	275	4	3147	2386	61	0	3899		-14400	Eastern Time (US & Canada)	FALSE
321	Health News / Policy	General Health	0	en	275	0	6570	182	142	0	1896				FALSE
322	Health News / Policy	General Health	0	en	275	1	145	553	4	0	750		-18000	Central Time (US & Canada)	FALSE
323	Health News / Policy	General Health	0	en	275	0	5354	2631	49	0	5994				FALSE
324	Health News / Policy	General Health	0	en-gb	274	0	368	1534	9	0	94	Birmingham Children's Hospital	3600	London	FALSE
325	Health News / Policy	General Health	0	en	274	0	7649	265	240	0	10119	Houston, Texas	-18000	Central Time (US & Canada)	TRUE
326	Health News / Policy	General Health	0	en	272	0	3708	2633	29	0	6048				FALSE
327	Health News / Policy	General Health	0	en	271	7	1982	0	77	0	1065		-25200	Arizona	FALSE
328	Health News / Policy	General Health	0		271	0	0	0	0	0	0		0		FALSE
329	Health News / Policy	General Health	0	en-GB	270	0	4	0	0	0	0				FALSE
330	Health News / Policy	General Health	0	en	270	0	5041	987	147	0	2588	Indianapolis, IN	-14400	Eastern Time (US & Canada)	FALSE
331	Health News / Policy	General Health	0	en	269	17	4603	2330	248	0	34023	London	0	London	TRUE
332	Health News / Policy	General Health	0	en	267	0	300	2876	2	0	119	Washington, DC	-18000	Central Time (US & Canada)	FALSE
333	Health News / Policy	General Health	0	en	265	41	120406	5	2137	0	12041		-14400	Eastern Time (US & Canada)	FALSE
334	Health News / Policy	General Health	0	en	264	57	12779	131	376	0	2674	Stockholm, Sweden	7200	Stockholm	TRUE
335	Health News / Policy	General Health	0	en	264	5	1731366	160	9875	0	61241	Fenway Park	-14400	Eastern Time (US & Canada)	TRUE
336	Health News / Policy	General Health	0	en	264	7	786436	3	7895	0	13902	Underground Bunker	-14400	Eastern Time (US & Canada)	FALSE
337	Health News / Policy	General Health	0	en	263	0	3066	930	96	0	3598	Houston	-18000	Central Time (US & Canada)	TRUE
338	Health News / Policy	General Health	0	en	261	12	6727	270	74	0	11448	United States	-21600	Mountain Time (US & Canada)	TRUE
339	Health News / Policy	General Health	0	en	261	4	45649	2067	704	0	3202	United Kingdom	0	London	FALSE
340	Health News / Policy	General Health	0	en	259	3	4	1	0	0	1				FALSE
341	Health News / Policy	General Health	0	en	258	3	2227	1586	83	0	1182	Washington, DC	-14400	Eastern Time (US & Canada)	TRUE
342	Health News / Policy	General Health	0		257	0	0	0	0	0	0		0		FALSE
343	Health News / Policy	General Health	0	en	257	6	5377971	45	12397	0	7875		-25200	Pacific Time (US & Canada)	FALSE
344	Health News / Policy	General Health	0		256	7	0	0	0	0	0		0		FALSE
345	Health News / Policy	General Health	0	en	255	0	314	1288	8	0	246	Atlanta, GA	-14400	Eastern Time (US & Canada)	FALSE
346	Health News / Policy	General Health	0	en	255	0	9159	763	128	0	4535	LSUHealth	-21600	Mountain Time (US & Canada)	TRUE
347	Health News / Policy	General Health	0	en	251	1	2079	1658	29	0	6428		-18000	Central Time (US & Canada)	FALSE
348	Health News / Policy	General Health	0	en	251	2	1061	151	13	0	2052	Valley City, Medina County OH	-18000	Eastern Time (US & Canada)	TRUE
349	Health News / Policy	General Health	0		249	7	0	0	0	0	0		0		FALSE
350	Health News / Policy	General Health	0	en	249	31	435349	89	5515	0	792	Interplanetary Space	7200	Bern	TRUE
351	Health News / Policy	General Health	0	en	248	2	202	522	20	0	741	Michigan	-18000	Quito	FALSE
352	Health News / Policy	General Health	0	en	248	10	3643	264	135	0	7288	Philadelphia, PA	-14400	Eastern Time (US & Canada)	TRUE
353	Health News / Policy	General Health	0	en	247	0	4568	272	94	0	5731	USA	-14400	Eastern Time (US & Canada)	FALSE
354	Health News / Policy	General Health	0	en	247	3	2265	1234	86	0	911		7200	Paris	FALSE
355	Health News / Policy	General Health	0	en	247	0	1090	149	29	0	216				TRUE
356	Health News / Policy	General Health	0	en	247	12	1297	109	48	0	44	Wichita, KS	-18000	Central Time (US & Canada)	FALSE
357	Health News / Policy	General Health	0		247	23	0	0	0	0	0		0		FALSE
358	Health News / Policy	General Health	0	en	245	2	1113	1137	28	0	2260		-25200	Pacific Time (US & Canada)	FALSE
359	Health News / Policy	General Health	0	en	244	157	8417	63	335	0	2174	Austin, TX	-18000	Central Time (US & Canada)	FALSE
360	Health News / Policy	General Health	0	en	244	1	7815	1342	269	0	9761	San Francisco	-25200	Pacific Time (US & Canada)	TRUE
361	Health News / Policy	General Health	0	en	243	1	1673	651	34	0	2299	Winston Salem NC	-18000	Central Time (US & Canada)	FALSE
362	Health News / Policy	General Health	0		242	0	0	0	0	0	0		0		FALSE
363	Health News / Policy	General Health	0	en	241	7	20	128	0	0	7				FALSE
364	Health News / Policy	General Health	0	en	241	0	10844	1517	206	0	5722	Australia	36000	Sydney	TRUE
365	Health News / Policy	General Health	0	en	240	0	1276	720	65	0	2325	Canada	-14400	Eastern Time (US & Canada)	TRUE
366	Health News / Policy	General Health	0	en	240	51	53653	5	817	0	1589	Toronto	-18000	Quito	TRUE
367	Health News / Policy	General Health	0	en	239	32	121408	5	1802	0	1649		-14400	Eastern Time (US & Canada)	FALSE
368	Health News / Policy	General Health	0	en-gb	238	0	13140	219	140	0	22				FALSE
369	Health News / Policy	General Health	0	en	237	0	2857	759	72	0	6495		3600	London	TRUE
370	Health News / Policy	General Health	0	en	237	8	11165	215	195	0	3073	Atlanta, Ga.	-14400	Eastern Time (US & Canada)	TRUE
371	Health News / Policy	General Health	0	en	237	196	983	18	44	0	239	NYU	-10800	Atlantic Time (Canada)	FALSE
372	Health News / Policy	General Health	0	en	235	96	29469	2	368	0	3538				FALSE
373	Health News / Policy	General Health	0	en	234	126	1714	178	56	0	236	Sault Ste. Marie, Michigan	-18000	Quito	FALSE
374	Health News / Policy	General Health	0	en	232	0	1346	0	63	0	1547		-36000	Hawaii	FALSE
375	Health News / Policy	General Health	0	en	231	6	1460	628	88	0	7096	Boston, MA			TRUE
376	Health News / Policy	General Health	0	en	227	83	701	469	14	0	1697	Metro Washington DC Area	-14400	Eastern Time (US & Canada)	TRUE
377	Health News / Policy	General Health	0	en	225	0	6327	616	236	0	8228	Worldwide			TRUE
378	Health News / Policy	General Health	0	en	224	0	1470	169	62	0	1372				FALSE
379	Health News / Policy	General Health	0	en	224	0	2796	1785	125	0	8829	Australia & New Zealand			FALSE
380	Health News / Policy	General Health	0	en	223	0	267	945	5	0	63	Birmingham Children's Hospital	3600	London	TRUE
381	Health News / Policy	General Health	0	en	223	159	3309	460	29	0	20518	NYC	21600	Urumqi	FALSE
382	Health News / Policy	General Health	0	en	221	13	5287	49	81	0	415		43200	Wellington	FALSE
383	Health News / Policy	General Health	0	en	221	0	774	920	34	0	1289	Melbourne, Victoria			FALSE
384	Health News / Policy	General Health	0	en	220	0	138	634	4	0	233	Lincoln, NE			FALSE
385	Health News / Policy	General Health	0	en	220	0	361	495	9	0	302	Plainsboro, NJ			FALSE
386	Health News / Policy	General Health	0	en	219	3	1139	303	28	0	70				FALSE
387	Health News / Policy	General Health	0	en	219	182	4835	1	112	0	26703	Global	-18000	Quito	FALSE
388	Health News / Policy	General Health	0	en	218	10	1869	57	52	0	1394	Brooklyn New York	-14400	Eastern Time (US & Canada)	FALSE
389	Health News / Policy	General Health	0	en	217	18	311205	69	2496	0	45735	Australia	36000	Sydney	TRUE
390	Health News / Policy	General Health	0	en	215	8	5650	1329	93	0	6430		3600	London	FALSE
391	Health News / Policy	General Health	0	en	215	5	1453	409	24	0	1420	Australia	36000	Brisbane	TRUE
392	Health News / Policy	General Health	0	en	215	0	35	14	0	0	0	London	3600	Dublin	FALSE
393	Health News / Policy	General Health	0	es	214	0	13185	1400	386	0	15144		7200	Madrid	TRUE
394	Health News / Policy	General Health	0	en	213	181	2455	5	82	0	170	Global	-18000	Quito	FALSE
395	Health News / Policy	General Health	0	en	212	5	5200	132	153	0	2568	Chicago, IL	-18000	Central Time (US & Canada)	TRUE
396	Health News / Policy	General Health	0	en	211	5	3981	762	98	0	2705		3600	Casablanca	TRUE
397	Health News / Policy	General Health	0	en	211	7	2389	39	34	0	1063		-18000	Quito	FALSE
398	Health News / Policy	General Health	0	en	210	0	1721	236	74	0	3493	Bethesda, MD	-14400	Eastern Time (US & Canada)	FALSE
399	Health News / Policy	General Health	0	en	210	4	4190	529	60	0	3318		-36000	Hawaii	FALSE
400	Health News / Policy	General Health	0	en	207	118	11563	0	296	0	11487	New York			FALSE
401	Health News / Policy	General Health	0	en	206	12	1008	0	38	0	3	New York City	-14400	Eastern Time (US & Canada)	FALSE
402	Health News / Policy	General Health	0	es	204	0	72255	363	1519	0	8648	Madrid	7200	Madrid	TRUE
403	Health News / Policy	General Health	0	en	204	9	4238	1602	51	0	3563	UK	7200	Amsterdam	TRUE
404	Health News / Policy	General Health	0	en	202	0	4	22	0	0	0				FALSE
405	Health News / Policy	General Health	0	en	201	8	9466	84	267	0	2655		36000	Sydney	FALSE
406	Health News / Policy	General Health	0	en	201	9	3589	671	85	0	3457	UK	3600	London	TRUE
407	Health News / Policy	General Health	0	es	199	0	40244	2197	928	0	24132	Madrid	7200	Madrid	TRUE
408	Health News / Policy	General Health	0	en	199	2	9082	259	173	0	4552	Lausanne, Switzerland	7200	Bern	TRUE
409	Health News / Policy	General Health	0	en	198	10	1491	0	83	0	1158	United States	-25200	Pacific Time (US & Canada)	FALSE
410	Health News / Policy	General Health	0		198	12	0	0	0	0	0		0		FALSE
411	Health News / Policy	General Health	0	en	198	6	4196	177	79	0	718	The Hague, NL	7200	Amsterdam	FALSE
412	Health News / Policy	General Health	0	en	197	102	1222	0	30	0	30210	Internet	-18000	Central Time (US & Canada)	FALSE
413	Health News / Policy	General Health	0	en	196	0	3059	112	34	0	350	Los Angeles			FALSE
414	Health News / Policy	General Health	0	en	196	12	1331	379	66	0	11549	Melbourne, Australia	36000	Melbourne	TRUE
415	Health News / Policy	General Health	0		193	8	0	0	0	0	0		0		FALSE
416	Health News / Policy	General Health	0	en	188	90	11	25	0	0	0				FALSE
417	Health News / Policy	General Health	0	en-gb	185	0	223	1102	6	0	585	London, England			FALSE
418	Health News / Policy	General Health	0	en	185	6	6309	979	125	0	3983		36000	Melbourne	TRUE
419	Health News / Policy	General Health	0	en	184	0	1958	272	52	0	1892		7200	Madrid	TRUE
420	Health News / Policy	General Health	0	en	184	11	114	221	3	0	531		-18000	Central Time (US & Canada)	FALSE
421	Health News / Policy	General Health	0	es	183	17	78278	21271	1092	0	20079		7200	Madrid	FALSE
422	Health News / Policy	General Health	0		182	3	0	0	0	0	0		0		FALSE
423	Health News / Policy	General Health	0	en	182	0	1124	999	49	0	2374	Cork	3600	Dublin	FALSE
424	Health News / Policy	General Health	0	en	181	47	676	45	41	0	417	Jacksonville, FL	-14400	Eastern Time (US & Canada)	TRUE
425	Health News / Policy	General Health	0	en	181	32	39555	71	552	0	1276	Cleveland, OH			FALSE
426	Health News / Policy	General Health	0	en	179	34	44389	12	319	0	15993	Rwanda	-7200	Greenland	TRUE
427	Health News / Policy	General Health	0	en	179	12	409708	675	2093	0	15938	Massachusetts, USA	-14400	Eastern Time (US & Canada)	TRUE
428	Health News / Policy	General Health	0	en	178	5	272	395	13	0	955		-10800	Atlantic Time (Canada)	FALSE
429	Health News / Policy	General Health	0	en	177	11	1319	195	24	0	1395				FALSE
430	Health News / Policy	General Health	0	en	176	0	1330	322	40	0	1677	West Palm Beach, Florida, USA	-10800	Atlantic Time (Canada)	FALSE
431	Health News / Policy	General Health	0		175	1	0	0	0	0	0		0		FALSE
432	Health News / Policy	General Health	0	en	172	0	514	79	19	0	140	Houston, Texas			FALSE
433	Health News / Policy	General Health	0	en	172	0	738	1963	20	0	2730	Stellarton, Nova Scotia			TRUE
434	Health News / Policy	General Health	0	en	171	0	1087	361	26	0	1725	Sydney, NSW, Australia	36000	Brisbane	TRUE
435	Health News / Policy	General Health	0	en	171	9	5495	1412	108	0	7477	Queensland, Australia	36000	Brisbane	TRUE
436	Health News / Policy	General Health	0	en	168	2	17883	1129	0	0	5005	Melbourne, Australia	36000	Melbourne	TRUE
437	Health News / Policy	General Health	0	en	167	0	142	521	20	0	399	Palo Alto, CA	-25200	Pacific Time (US & Canada)	TRUE
438	Health News / Policy	General Health	0	en	164	0	492	491	15	0	1068	Houston Texas	-14400	Eastern Time (US & Canada)	FALSE
439	Health News / Policy	General Health	0	en	162	7	1302	60	53	0	328	Worldwide	-14400	Eastern Time (US & Canada)	FALSE
440	Health News / Policy	General Health	0	en	158	1	1187	78	35	0	9670	London			FALSE
441	Health News / Policy	General Health	0	en	156	15	407	261	22	0	143	New York, NY	-14400	Eastern Time (US & Canada)	TRUE
442	Health News / Policy	General Health	0	es	155	0	11555	3121	391	0	18101	Madrid, Comunidad de Madrid	-7200	Greenland	TRUE
443	Health News / Policy	General Health	0	es	151	1	12345275	78	22840	0	2421	Manacor	-36000	Hawaii	FALSE
444	Health News / Policy	General Health	0	it	147	2	12831984	8	14632	0	1167	Ciudad del Vaticano	7200	Rome	FALSE
445	Health News / Policy	General Health	0	en	141	1	818	129	22	0	2488	Melbourne	36000	Melbourne	TRUE
446	Health News / Policy	General Health	0	en	141	0	640	816	16	0	4362	#IMambo4Myeloma Awareness			FALSE
447	Health News / Policy	General Health	0	en	140	0	767	711	24	0	1194	Nottingham	-25200	Pacific Time (US & Canada)	TRUE
448	Health News / Policy	General Health	0	en	140	0	495	347	18	0	569	Philadelphia, PA			FALSE
449	Health News / Policy	General Health	0	es	139	0	121024	23675	1704	0	28605		7200	Madrid	FALSE
450	Health News / Policy	General Health	0	en	139	0	300	599	4	0	764	Bengaluru, India			FALSE
451	Health News / Policy	General Health	0	en	135	1049	54162	251	1243	0	9613		-14400	Eastern Time (US & Canada)	FALSE
452	Health News / Policy	General Health	0	es	134	2	16899	1426	528	0	6237	España	7200	Madrid	TRUE
453	Health News / Policy	General Health	0	es	132	5	194191	526	2419	0	7917		7200	Madrid	TRUE
454	Health News / Policy	General Health	0	el	126	0	297	363	6	0	289	Bone Marrow			FALSE
455	Health News / Policy	General Health	0	en	125	0	150	224	40	0	5111				FALSE
456	Health News / Policy	General Health	0	en	123	0	319	324	8	0	628	Alabama	-18000	Central Time (US & Canada)	FALSE
457	Health News / Policy	General Health	0	en	121	0	109	931	1	0	3921				FALSE
458	Health News / Policy	General Health	0	en	121	1	676	207	19	0	859	Worldwide			FALSE
459	Health News / Policy	General Health	0	en	116	659	5146	994	231	0	9728	Atlanta, GA USA	-14400	Eastern Time (US & Canada)	FALSE
460	Health News / Policy	General Health	0	en	115	0	354	948	8	0	846	Houston, TX	-18000	Central Time (US & Canada)	FALSE
461	Health News / Policy	General Health	0	en	114	0	390	91	19	0	2078	New York, NY	-36000	Hawaii	FALSE
462	Health News / Policy	General Health	0	en	114	0	229	187	11	0	610	Singapore	-36000	Hawaii	FALSE
463	Health News / Policy	General Health	0	en	112	0	132	227	15	0	907	USA	-14400	Eastern Time (US & Canada)	FALSE
464	Health News / Policy	General Health	0	en	110	8	526	129	25	0	1587	Atlanta, GA	-36000	Hawaii	TRUE
465	Health News / Policy	General Health	0	es	100	44	21612	1484	834	0	33047	Madrid, España	-7200	Greenland	TRUE
466	Health News / Policy	General Health	0	en	100	0	765420	151	4146	0	15243	Nueva York	-18000	Central Time (US & Canada)	TRUE
467	Health News / Policy	General Health	0	en	99	48	17212	26	150	0	834	Managed by @kuwaiti_dr			TRUE
468	Health News / Policy	General Health	0	es	95	0	27036	535	817	0	11134	Madrid	7200	Madrid	TRUE
469	Health News / Policy	General Health	0	es	92	5	15180	1922	688	0	16176	España	7200	Madrid	TRUE
470	Health News / Policy	General Health	0	en	87	1	122448	8	1258	0	26915	España	7200	Madrid	FALSE
471	Health News / Policy	General Health	0	es	84	0	10076	6154	201	0	14086	España	7200	Madrid	TRUE
472	Cancer Patient Advocacy	Pediatric Cancer	1	en	1354	1371	12718	5526	560	0	8846	Minneapolis, Minnesota	-18000	Central Time (US & Canada)	FALSE
473	Cancer Patient Advocacy	Pediatric Cancer	1	en	1310	556	78615	66513	217	0	12882	Pawtucket | Serving RI & MA	-14400	Eastern Time (US & Canada)	TRUE
474	Cancer Patient Advocacy	Pediatric Cancer	1	en	1029	828	71158	28165	428	0	15770	Global	-25200	Pacific Time (US & Canada)	FALSE
475	Cancer Patient Advocacy	Pediatric Cancer	1	en	990	1048	6676	2130	152	0	873	ÜT: 38.92306,-84.6769	-18000	Central Time (US & Canada)	FALSE
476	Cancer Patient Advocacy	Pediatric Cancer	1	en	980	476	13160	2042	322	0	3217	Worldwide	-14400	Eastern Time (US & Canada)	FALSE
477	Cancer Patient Advocacy	Pediatric Cancer	1	en	882	1141	2490	2573	96	0	4714	·#San Diego, CA	-28800	Alaska	TRUE
478	Cancer Patient Advocacy	Pediatric Cancer	1	en	810	805	12409	2457	336	0	8910	Atlanta, GA	-14400	Eastern Time (US & Canada)	FALSE
479	Cancer Patient Advocacy	Pediatric Cancer	1		776	905	0	0	0	0	0		0		FALSE
480	Cancer Patient Advocacy	Pediatric Cancer	1	en	763	826	2940	3190	181	0	87885	Philly/Chicago			TRUE
481	Cancer Patient Advocacy	Pediatric Cancer	1	en	740	890	3695	1864	99	0	1818	Washington, DC	-14400	Eastern Time (US & Canada)	FALSE
482	Cancer Patient Advocacy	Pediatric Cancer	1	en	676	741	5337	2540	84	0	1379	Los Angeles, CA	-25200	Pacific Time (US & Canada)	FALSE
483	Cancer Patient Advocacy	Pediatric Cancer	1	en	635	823	2925	2189	160	0	3021	Raleigh, NC	-14400	Eastern Time (US & Canada)	TRUE
484	Cancer Patient Advocacy	Pediatric Cancer	1	en	635	811	5293	3417	176	0	6295	Atlanta, GA	-14400	Eastern Time (US & Canada)	TRUE
485	Cancer Patient Advocacy	Pediatric Cancer	1	en	620	645	9904	1220	107	0	5704	United States	-14400	Eastern Time (US & Canada)	TRUE
486	Cancer Patient Advocacy	Pediatric Cancer	1	en	618	1096	1367	2949	229	0	17698	Boston	-18000	Central Time (US & Canada)	FALSE
487	Cancer Patient Advocacy	Pediatric Cancer	1	en	598	839	3646	2352	76	0	5780	California	-28800	Alaska	TRUE
488	Cancer Patient Advocacy	Pediatric Cancer	1	en	571	477	5654	2126	143	0	6837	Nationwide	-18000	Central Time (US & Canada)	FALSE
489	Cancer Patient Advocacy	Pediatric Cancer	1	en	569	556	23198	6354	277	0	23184	Boca Raton, FL	-14400	Eastern Time (US & Canada)	TRUE
490	Cancer Patient Advocacy	Pediatric Cancer	1	en	561	762	4640	2046	119	0	4175	UK	3600	London	FALSE
491	Cancer Patient Advocacy	Pediatric Cancer	1		559	695	0	0	0	0	0		0		FALSE
492	Cancer Patient Advocacy	Pediatric Cancer	1	en	542	678	3775	2002	69	0	6762	U.S., Canada, England, Israel	-14400	Eastern Time (US & Canada)	FALSE
493	Cancer Patient Advocacy	Pediatric Cancer	1	en	537	599	4020	1859	81	0	2885	New York City	-14400	Eastern Time (US & Canada)	TRUE
494	Cancer Patient Advocacy	Pediatric Cancer	1		522	591	0	0	0	0	0		0		FALSE
495	Cancer Patient Advocacy	Pediatric Cancer	1	en	513	820	85418	9142	201	0	9856	S.F. Bay, 8 States & D.C.	-25200	Pacific Time (US & Canada)	FALSE
496	Cancer Patient Advocacy	Pediatric Cancer	1	en	511	932	5456	5234	143	0	34007		-25200	Pacific Time (US & Canada)	FALSE
497	Cancer Patient Advocacy	Pediatric Cancer	1	en	509	626	3157	1935	87	0	4235	New Jersey, USA	-14400	Eastern Time (US & Canada)	TRUE
498	Cancer Patient Advocacy	Pediatric Cancer	1	en	506	661	754	1964	10	0	935	Oklahoma, USA	-18000	Central Time (US & Canada)	FALSE
499	Cancer Patient Advocacy	Pediatric Cancer	1	en	499	289	4625	431	75	0	3940	Beltsville, MD	-14400	Eastern Time (US & Canada)	TRUE
500	Cancer Patient Advocacy	Pediatric Cancer	1	en	499	290	1581	1070	56	0	3030	San Diego	-25200	Pacific Time (US & Canada)	TRUE
501	Cancer Patient Advocacy	Pediatric Cancer	1	en	496	526	16293	1319	431	0	14784		-18000	Central Time (US & Canada)	TRUE
502	Cancer Patient Advocacy	Pediatric Cancer	1	en	492	534	2280	1213	74	0	1197	Philadelphia, PA	-18000	Quito	FALSE
503	Cancer Patient Advocacy	Pediatric Cancer	1	en	477	610	1079	1737	31	0	1467	Baltimore, Maryland	-14400	Eastern Time (US & Canada)	TRUE
504	Cancer Patient Advocacy	Pediatric Cancer	1	en	473	637	686	1277	19	0	590	Baltimore, Maryland	-14400	Eastern Time (US & Canada)	FALSE
505	Cancer Patient Advocacy	Pediatric Cancer	1	en	470	728	506	2106	5	0	439		-25200	Arizona	FALSE
506	Cancer Patient Advocacy	Pediatric Cancer	1	en	462	615	780	1718	11	0	765	Detroit,MI	-14400	Eastern Time (US & Canada)	FALSE
507	Cancer Patient Advocacy	Pediatric Cancer	1	en	453	528	2496	2374	49	0	5117		-14400	Eastern Time (US & Canada)	FALSE
508	Cancer Patient Advocacy	Pediatric Cancer	1	en	451	481	9	22	0	0	10		-25200	Pacific Time (US & Canada)	FALSE
509	Cancer Patient Advocacy	Pediatric Cancer	1	en	445	580	2338	1365	41	0	1253	New York, NY	-14400	Eastern Time (US & Canada)	FALSE
510	Cancer Patient Advocacy	Pediatric Cancer	1	en	443	527	1999	2099	49	0	11262	Washington, DC	-14400	Eastern Time (US & Canada)	TRUE
511	Cancer Patient Advocacy	Pediatric Cancer	1	en	437	828	78615	66513	217	0	12882	Pawtucket | Serving RI & MA	-14400	Eastern Time (US & Canada)	TRUE
512	Cancer Patient Advocacy	Pediatric Cancer	1	en	431	616	880	2653	12	0	2413	Sarasota, FL	-14400	Eastern Time (US & Canada)	TRUE
513	Cancer Patient Advocacy	Pediatric Cancer	1	en	428	512	6585	1881	229	0	15251	Hollywood, Los Angeles, CA	-25200	Pacific Time (US & Canada)	FALSE
514	Cancer Patient Advocacy	Pediatric Cancer	1	en	418	417	4646	5089	100	0	3699	Toronto, ON	-18000	Central Time (US & Canada)	TRUE
515	Cancer Patient Advocacy	Pediatric Cancer	1	en	416	509	4989	1319	62	0	5462		-14400	Eastern Time (US & Canada)	FALSE
516	Cancer Patient Advocacy	Pediatric Cancer	1	en	412	520	1302	1764	33	0	1764	Harpers Ferry, West Virginia	-14400	Eastern Time (US & Canada)	TRUE
517	Cancer Patient Advocacy	Pediatric Cancer	1	en	411	454	2311	1863	68	0	1540	New York, USA	-14400	Eastern Time (US & Canada)	FALSE
518	Cancer Patient Advocacy	Pediatric Cancer	1	en	409	548	1231	1982	18	0	1378	West Virginia			FALSE
519	Cancer Patient Advocacy	Pediatric Cancer	1	en	408	416	4380	402	76	0	7503	Childhood Cancer World	-14400	Eastern Time (US & Canada)	FALSE
520	Cancer Patient Advocacy	Pediatric Cancer	1	en	406	787	1366	2250	20	0	778	San Francisco, CA			TRUE
521	Cancer Patient Advocacy	Pediatric Cancer	1	en	402	500	960	2041	28	0	2874	Land of 10,000 Lakes	-18000	Central Time (US & Canada)	FALSE
522	Cancer Patient Advocacy	Pediatric Cancer	1	en	400	442	3917	1271	78	0	1211	Washington, DC	-14400	Eastern Time (US & Canada)	TRUE
523	Cancer Patient Advocacy	Pediatric Cancer	1	en	389	743	2545	3842	38	0	1313	Miami Beach			TRUE
524	Cancer Patient Advocacy	Pediatric Cancer	1	en	389	581	6951	2802	160	0	5321	Tucson-based, Worldwide	-25200	Arizona	FALSE
525	Cancer Patient Advocacy	Pediatric Cancer	1	en	386	524	2822	2749	130	0	2262	San Diego, CA	-25200	Pacific Time (US & Canada)	FALSE
526	Cancer Patient Advocacy	Pediatric Cancer	1	en	380	569	1535	1925	40	0	3072	Chicago, IL	-18000	Central Time (US & Canada)	TRUE
527	Cancer Patient Advocacy	Pediatric Cancer	1	en	379	398	2559	5003	312	0	8889	Kenosha, WI	-18000	Central Time (US & Canada)	TRUE
528	Cancer Patient Advocacy	Pediatric Cancer	1	en	379	280	2237	529	114	0	3230	Orlando, FL	-18000	Central Time (US & Canada)	FALSE
529	Cancer Patient Advocacy	Pediatric Cancer	1	en	362	434	801	1556	38	0	3393	Maryland	-25200	Pacific Time (US & Canada)	TRUE
530	Cancer Patient Advocacy	Pediatric Cancer	1	en	361	468	3630	4200	63	0	5954	Los Angeles & Globally	-25200	Pacific Time (US & Canada)	TRUE
531	Cancer Patient Advocacy	Pediatric Cancer	1	en	354	360	1495	514	34	0	722	Sauk Centre, Minnesota	-18000	Central Time (US & Canada)	FALSE
532	Cancer Patient Advocacy	Pediatric Cancer	1	en	354	453	1101	2316	27	0	1893	Michigan, the lower part!	-14400	Eastern Time (US & Canada)	TRUE
533	Cancer Patient Advocacy	Pediatric Cancer	1	en	353	130	3094	1826	67	0	5672	Summerville, SC	-14400	Eastern Time (US & Canada)	TRUE
534	Cancer Patient Advocacy	Pediatric Cancer	1	en	353	451	612	826	24	0	219	Franklin Lakes, NJ	-14400	Eastern Time (US & Canada)	TRUE
535	Cancer Patient Advocacy	Pediatric Cancer	1	en	353	444	8500	3276	170	0	11368	United States	-14400	Eastern Time (US & Canada)	TRUE
536	Cancer Patient Advocacy	Pediatric Cancer	1	en	346	425	1231	1528	75	0	1293	San Diego	-25200	Pacific Time (US & Canada)	FALSE
537	Cancer Patient Advocacy	Pediatric Cancer	1	en	345	428	1431	1011	18	0	1033				TRUE
538	Cancer Patient Advocacy	Pediatric Cancer	1	en	341	453	917	2091	25	0	20511	Brainerd MN	-21600	Mountain Time (US & Canada)	FALSE
539	Cancer Patient Advocacy	Pediatric Cancer	1	en	338	450	644	1149	42	0	4934				FALSE
540	Cancer Patient Advocacy	Pediatric Cancer	1	en	335	364	54164	3666	505	0	6385	Bryce Jordan Center	-14400	Eastern Time (US & Canada)	TRUE
541	Cancer Patient Advocacy	Pediatric Cancer	1	en	333	451	3352	3728	100	0	17508	Warren Center, Pa	-14400	Eastern Time (US & Canada)	TRUE
542	Cancer Patient Advocacy	Pediatric Cancer	1	en	332	136	2515	567	91	0	1169	Des Moines, IA	-18000	Central Time (US & Canada)	TRUE
543	Cancer Patient Advocacy	Pediatric Cancer	1	en	330	222	2034	1150	36	0	2168	Nashville TN	-18000	Central Time (US & Canada)	TRUE
544	Cancer Patient Advocacy	Pediatric Cancer	1	en	329	540	524	1473	10	0	647	Virginia	-14400	Eastern Time (US & Canada)	FALSE
545	Cancer Patient Advocacy	Pediatric Cancer	1	en	327	328	9528	66	111	0	862	Made in the USA			FALSE
546	Cancer Patient Advocacy	Pediatric Cancer	1	en	323	390	470	826	10	0	1044	Chicago, Il	-18000	Central Time (US & Canada)	TRUE
547	Cancer Patient Advocacy	Pediatric Cancer	1	en	321	369	3851	1378	56	0	3941	Danville, CA	-25200	Pacific Time (US & Canada)	TRUE
548	Cancer Patient Advocacy	Pediatric Cancer	1	en	321	377	2397	1247	42	0	1405	Dublin	10800	Athens	TRUE
549	Cancer Patient Advocacy	Pediatric Cancer	1	en	321	438	1159	2213	53	0	4336	Sacramento, CA	-18000	Quito	TRUE
550	Cancer Patient Advocacy	Pediatric Cancer	1	en	321	234	15579	399	231	0	2167	Charlotte, North Carolina	-14400	Eastern Time (US & Canada)	TRUE
551	Cancer Patient Advocacy	Pediatric Cancer	1	en	320	470	1546	1908	27	0	1635	Survivorhood Orlando Florida			TRUE
552	Cancer Patient Advocacy	Pediatric Cancer	1	en	320	334	1265	1494	55	0	6051	Spokane, WA	-25200	Pacific Time (US & Canada)	FALSE
553	Cancer Patient Advocacy	Pediatric Cancer	1	en	318	356	736	918	16	0	2065	Oregon / Arizona	-25200	Pacific Time (US & Canada)	FALSE
554	Cancer Patient Advocacy	Pediatric Cancer	1	en	312	195	1059	813	35	0	2105	New York & New Jersey	-14400	Eastern Time (US & Canada)	TRUE
555	Cancer Patient Advocacy	Pediatric Cancer	1	en	311	358	728	460	28	0	461	St. Louis, MO	-18000	Central Time (US & Canada)	FALSE
556	Cancer Patient Advocacy	Pediatric Cancer	1	en	309	442	1133	1701	53	0	2468	Chicago	-18000	Central Time (US & Canada)	TRUE
557	Cancer Patient Advocacy	Pediatric Cancer	1	en	307	355	559	1627	9	0	3107		-14400	Eastern Time (US & Canada)	TRUE
558	Cancer Patient Advocacy	Pediatric Cancer	1	en	303	256	1018	544	20	0	1403	Dallas, TX	-18000	Central Time (US & Canada)	FALSE
559	Cancer Patient Advocacy	Pediatric Cancer	1	en	293	632	2846	1255	141	0	2999	@NPforNinos	-25200	Arizona	FALSE
560	Cancer Patient Advocacy	Pediatric Cancer	1	en	293	368	1569	1582	19	0	668				FALSE
561	Cancer Patient Advocacy	Pediatric Cancer	1	en	289	271	895	437	34	0	2065	Brick, New Jersey	-14400	Eastern Time (US & Canada)	FALSE
562	Cancer Patient Advocacy	Pediatric Cancer	1	en	288	383	1316	2118	12	0	2494	Loveland, Ohio	-14400	Eastern Time (US & Canada)	TRUE
563	Cancer Patient Advocacy	Pediatric Cancer	1	en	287	431	595	1546	31	0	2696	Loveland, CO	-21600	America/Boise	TRUE
564	Cancer Patient Advocacy	Pediatric Cancer	1	en	285	344	1368	1057	25	0	3543	HQ-Boston/Event-Everywhere	-10800	Atlantic Time (Canada)	TRUE
565	Cancer Patient Advocacy	Pediatric Cancer	1	en	285	255	687	1041	13	0	247		-25200	Pacific Time (US & Canada)	TRUE
566	Cancer Patient Advocacy	Pediatric Cancer	1	en	284	514	917	2571	12	0	2389	Leesburg, Virginia			TRUE
567	Cancer Patient Advocacy	Pediatric Cancer	1	en	277	226	2742	3489	61	0	8522	Anywhere in Michigan	-14400	Eastern Time (US & Canada)	FALSE
568	Cancer Patient Advocacy	Pediatric Cancer	1	en	277	281	1997	1858	21	0	5159	Ireland	7200	Amsterdam	FALSE
569	Cancer Patient Advocacy	Pediatric Cancer	1	en	276	242	3175	3143	33	0	1929	Raleigh, NC	-14400	Eastern Time (US & Canada)	TRUE
570	Cancer Patient Advocacy	Pediatric Cancer	1	en	276	322	4297	1072	33	0	5905	Quincy, MA	-18000	Quito	FALSE
571	Cancer Patient Advocacy	Pediatric Cancer	1	es	272	378	1302	1941	45	0	2795	Boston / Barcelona			FALSE
572	Cancer Patient Advocacy	Pediatric Cancer	1	en	270	254	1505	299	45	0	488	San Diego, CA	-25200	Pacific Time (US & Canada)	FALSE
573	Cancer Patient Advocacy	Pediatric Cancer	1	en	268	276	2214	625	82	0	2135	New York, NY	-14400	Eastern Time (US & Canada)	TRUE
574	Cancer Patient Advocacy	Pediatric Cancer	1	en	261	315	7688	685	49	0	2010	Boston, Massachusetts	-14400	Eastern Time (US & Canada)	TRUE
575	Cancer Patient Advocacy	Pediatric Cancer	1	en	260	255	771	787	18	0	4381		-14400	Eastern Time (US & Canada)	TRUE
576	Cancer Patient Advocacy	Pediatric Cancer	1	en	259	322	482	1551	5	0	129				FALSE
577	Cancer Patient Advocacy	Pediatric Cancer	1	en	257	339	2418	2654	72	0	8911	Charlotte, NC	-18000	Quito	TRUE
578	Cancer Patient Advocacy	Pediatric Cancer	1	en	253	337	280	743	5	0	309	Rochester, MN	-18000	Central Time (US & Canada)	FALSE
579	Cancer Patient Advocacy	Pediatric Cancer	1	en	252	305	467	630	7	0	1914	Northeast USA	-14400	Eastern Time (US & Canada)	FALSE
580	Cancer Patient Advocacy	Pediatric Cancer	1	en	250	407	457	1066	11	0	241	Chicago, IL	-18000	Central Time (US & Canada)	FALSE
581	Cancer Patient Advocacy	Pediatric Cancer	1	en	245	419	1202	2013	28	0	330	Philadelphia & London	-14400	Eastern Time (US & Canada)	FALSE
582	Cancer Patient Advocacy	Pediatric Cancer	1	en	244	281	4776	4457	180	0	9047		-21600	Mountain Time (US & Canada)	FALSE
583	Cancer Patient Advocacy	Pediatric Cancer	1	en	244	338	533	2161	12	0	6962	New York City	-10800	Atlantic Time (Canada)	TRUE
584	Cancer Patient Advocacy	Pediatric Cancer	1	en	244	283	2241	932	73	0	8909	Canada	-14400	Eastern Time (US & Canada)	FALSE
585	Cancer Patient Advocacy	Pediatric Cancer	1	en	243	278	156	581	2	0	75		-14400	Eastern Time (US & Canada)	FALSE
586	Cancer Patient Advocacy	Pediatric Cancer	1	en	243	382	499	1080	9	0	2232	Scottsdale, AZ	-25200	Arizona	TRUE
587	Cancer Patient Advocacy	Pediatric Cancer	1	en	243	352	417	1561	5	0	5022		-25200	Pacific Time (US & Canada)	TRUE
588	Cancer Patient Advocacy	Pediatric Cancer	1	en	241	191	1872	1240	17	0	1156		-18000	Central Time (US & Canada)	FALSE
589	Cancer Patient Advocacy	Pediatric Cancer	1	en	238	330	716	1415	16	0	1557	Davie, FL	-14400	Eastern Time (US & Canada)	FALSE
590	Cancer Patient Advocacy	Pediatric Cancer	1	en	238	465	882	2176	10	0	1807	NYC/USA	-10800	Atlantic Time (Canada)	TRUE
591	Cancer Patient Advocacy	Pediatric Cancer	1	en	235	330	1323	1884	26	0	1710	Tualatin, Oregon	-25200	Pacific Time (US & Canada)	TRUE
592	Cancer Patient Advocacy	Pediatric Cancer	1	en	226	263	733	628	37	0	420	San Diego, CA	-25200	Pacific Time (US & Canada)	FALSE
593	Cancer Patient Advocacy	Pediatric Cancer	1	en	221	280	779	1111	35	0	2326	PA + DE	-14400	Eastern Time (US & Canada)	FALSE
594	Cancer Patient Advocacy	Pediatric Cancer	1	en	217	255	1104	1628	38	0	13533				TRUE
595	Cancer Patient Advocacy	Pediatric Cancer	1	en	217	178	1997	893	22	0	17158	Western Cape, South Africa	7200	Pretoria	FALSE
596	Cancer Patient Advocacy	Pediatric Cancer	1	en	215	173	951	537	16	0	518		-18000	Central Time (US & Canada)	FALSE
597	Cancer Patient Advocacy	Pediatric Cancer	1	en	214	150	5804	2160	102	0	5325	Milwaukee, WI	-18000	Central Time (US & Canada)	TRUE
598	Cancer Patient Advocacy	Pediatric Cancer	1	en	211	192	1381	611	34	0	940		-25200	Pacific Time (US & Canada)	FALSE
599	Cancer Patient Advocacy	Pediatric Cancer	1	en	210	84	300638	420	48	0	6966	Global			TRUE
600	Cancer Patient Advocacy	Pediatric Cancer	1	en	210	188	3076	573	61	0	5145	Cincinnati, OH	-18000	Quito	TRUE
601	Cancer Patient Advocacy	Pediatric Cancer	1	en	209	182	692	768	4	0	1313	Amarillo, TX	-18000	Central Time (US & Canada)	TRUE
602	Cancer Patient Advocacy	Pediatric Cancer	1	en	205	282	2147	2755	164	0	19878	NJ transplant in the Midwest	-14400	Eastern Time (US & Canada)	TRUE
603	Cancer Patient Advocacy	Pediatric Cancer	1	en	205	206	786	2045	10	0	2024	Nashville, TN	-14400	Eastern Time (US & Canada)	TRUE
604	Cancer Patient Advocacy	Pediatric Cancer	1	en	203	104	2153	461	52	0	4185	Leesburg, VA	-14400	Eastern Time (US & Canada)	TRUE
605	Cancer Patient Advocacy	Pediatric Cancer	1	en	203	191	496	623	36	0	2212	Boston, MA	-14400	Eastern Time (US & Canada)	TRUE
606	Cancer Patient Advocacy	Pediatric Cancer	1	en	200	408	652	470	11	0	2322	Orange, Ca.	-25200	Pacific Time (US & Canada)	FALSE
607	Cancer Patient Advocacy	Pediatric Cancer	1	en	200	298	575	1126	0	0	1853	Columbus, Ohio	-14400	Eastern Time (US & Canada)	FALSE
608	Cancer Patient Advocacy	Pediatric Cancer	1	en	199	296	519	1133	6	0	1672	Hermitage, TN	-18000	Central Time (US & Canada)	TRUE
609	Cancer Patient Advocacy	Pediatric Cancer	1	en	196	138	1076	862	17	0	3174	Mequon, WI			TRUE
610	Cancer Patient Advocacy	Pediatric Cancer	1	en	196	208	767	580	62	0	18449	Rancho Cordova, CA	-25200	Pacific Time (US & Canada)	FALSE
611	Cancer Patient Advocacy	Pediatric Cancer	1	en	195	257	1521	1494	40	0	7124	CT- Westchester Hudson Valley	-14400	Eastern Time (US & Canada)	FALSE
612	Cancer Patient Advocacy	Pediatric Cancer	1	en	192	1293	25229	4343	112	0	3024	Sydney	36000	Sydney	TRUE
613	Cancer Patient Advocacy	Pediatric Cancer	1	en	188	142	946	865	14	0	376		-14400	Eastern Time (US & Canada)	FALSE
614	Cancer Patient Advocacy	Pediatric Cancer	1	en	187	277	252	844	4	0	1046		-25200	Arizona	FALSE
615	Cancer Patient Advocacy	Pediatric Cancer	1	en	185	216	899	726	18	0	1074	USA	-14400	Eastern Time (US & Canada)	FALSE
616	Cancer Patient Advocacy	Pediatric Cancer	1	en	184	343	1555	1540	47	0	3701	Miami Beach	-14400	Eastern Time (US & Canada)	FALSE
617	Cancer Patient Advocacy	Pediatric Cancer	1	en	179	291	1119	1741	69	0	14990	Washington State	-25200	Pacific Time (US & Canada)	FALSE
618	Cancer Patient Advocacy	Pediatric Cancer	1	en	178	164	400	243	10	0	1295		-14400	Eastern Time (US & Canada)	TRUE
619	Cancer Patient Advocacy	Pediatric Cancer	1	en	174	253	301	1076	6	0	2826		16200	Tehran	TRUE
620	Cancer Patient Advocacy	Pediatric Cancer	1	en	168	282	681	582	20	0	2372	Miami, FL	-18000	Quito	FALSE
621	Cancer Patient Advocacy	Pediatric Cancer	1	en	167	215	347	541	10	0	742	Allen, Texas	-18000	Central Time (US & Canada)	FALSE
622	Cancer Patient Advocacy	Pediatric Cancer	1	en	164	223	4410	1069	51	0	8491	Atlanta, GA	-18000	Quito	TRUE
623	Cancer Patient Advocacy	Pediatric Cancer	1	en	162	188	319	771	0	0	1264		-14400	Eastern Time (US & Canada)	TRUE
624	Cancer Patient Advocacy	Pediatric Cancer	1	en	154	433	1475	3206	108	0	30229	Louisiana			TRUE
625	Cancer Patient Advocacy	Pediatric Cancer	1	en	151	160	1207	452	21	0	6572	New Hampshire	-14400	Eastern Time (US & Canada)	FALSE
626	Cancer Patient Advocacy	Pediatric Cancer	1	en	146	292	1008	1155	17	0	2002	Boston, MA	-14400	Eastern Time (US & Canada)	FALSE
627	Cancer Patient Advocacy	Pediatric Cancer	1	en	139	268	1699	2187	9	0	783		-14400	Eastern Time (US & Canada)	FALSE
628	Cancer Patient Advocacy	Pediatric Cancer	1	en	136	166	390	1349	5	0	4118				FALSE
629	Cancer Patient Advocacy	Pediatric Cancer	1	en	103	158	263	521	10	0	1007	Syracuse, NY			FALSE
630	Cancer Patient Advocacy	Pediatric Cancer	1	en	88	724	7510	5810	29	0	6591	California	-25200	Pacific Time (US & Canada)	TRUE
631	Cancer Patient Advocacy	Pediatric Cancer	1	en	56	401	666	1472	12	0	346				FALSE
632	Cancer Patient Advocacy	Pediatric Cancer	1	en	52	346	1944	1882	30	0	881	San Luis Obispo, CA	-25200	Pacific Time (US & Canada)	FALSE
633	Cancer Patient Advocacy	Pediatric Cancer	1	en	51	504	698	3820	10	0	862	St. Louis MO (Oakville)			TRUE
634	Cancer Patient Advocacy	Pediatric Cancer	1	en	37	312	934	1829	15	0	1669	Cape Coral, Fl	-14400	Eastern Time (US & Canada)	TRUE
635	Cancer Patient Advocacy	Pediatric Cancer	1	en	37	243	321	426	1	0	376		-14400	Eastern Time (US & Canada)	FALSE
636	Cancer Patient Advocacy	Pediatric Cancer	1	en	29	410	824	1085	28	0	5414	Pueblo, CO	-25200	Pacific Time (US & Canada)	FALSE
637	Cancer Patient Advocacy	Pediatric Cancer	1	en	23	178	1724	1170	28	0	11430	Delaware, Ohio, USA	-14400	Eastern Time (US & Canada)	TRUE
638	Cancer Patient Advocacy	Inherited / Breast Cancer Focused	2	en	2016	1933	10951	4775	445	0	37354	NYC-ish	-14400	Eastern Time (US & Canada)	TRUE
639	Cancer Patient Advocacy	Inherited / Breast Cancer Focused	2	en	1605	1901	27744	26956	533	0	23534	San Francisco, CA	-25200	Pacific Time (US & Canada)	TRUE
640	Cancer Patient Advocacy	Inherited / Breast Cancer Focused	2	en	1456	1738	6145	5860	0	0	14264	New Jersey	-14400	Eastern Time (US & Canada)	FALSE
641	Cancer Patient Advocacy	Inherited / Breast Cancer Focused	2	en	1433	5233	15836	8916	227	0	12021		-25200	Arizona	TRUE
642	Cancer Patient Advocacy	Inherited / Breast Cancer Focused	2	en	1430	5636	5695	2629	173	0	9701	SoCal			TRUE
643	Cancer Patient Advocacy	Inherited / Breast Cancer Focused	2	en	1347	1613	5213	2993	211	0	20398	Canada	-10800	Atlantic Time (Canada)	TRUE
644	Cancer Patient Advocacy	Inherited / Breast Cancer Focused	2	en	1321	1417	6081	1518	210	0	18848		-18000	Central Time (US & Canada)	TRUE
645	Cancer Patient Advocacy	Inherited / Breast Cancer Focused	2	en	1317	1314	6399	3192	152	0	9584	New York	-14400	Eastern Time (US & Canada)	TRUE
646	Cancer Patient Advocacy	Inherited / Breast Cancer Focused	2	en	1293	1575	7279	4040	804	0	218020		-25200	Pacific Time (US & Canada)	FALSE
647	Cancer Patient Advocacy	Inherited / Breast Cancer Focused	2	en	1286	1286	7836	2463	310	0	15011	Cancer Sucks!	-21600	Mountain Time (US & Canada)	FALSE
648	Cancer Patient Advocacy	Inherited / Breast Cancer Focused	2	en	1257	3923	4962	3245	288	0	13315	global			TRUE
649	Cancer Patient Advocacy	Inherited / Breast Cancer Focused	2	en	1241	1562	4727	3846	221	0	21466	Seattle	-25200	Pacific Time (US & Canada)	TRUE
650	Cancer Patient Advocacy	Inherited / Breast Cancer Focused	2	en	1221	3538	5388	1998	160	0	6083		-14400	Eastern Time (US & Canada)	FALSE
651	Cancer Patient Advocacy	Inherited / Breast Cancer Focused	2	en	1180	2140	6450	4130	514	0	89363	Global	-18000	Central Time (US & Canada)	TRUE
652	Cancer Patient Advocacy	Inherited / Breast Cancer Focused	2	en	1101	1306	7337	7667	366	0	46933	California	-25200	Pacific Time (US & Canada)	FALSE
653	Cancer Patient Advocacy	Inherited / Breast Cancer Focused	2	en	1062	1131	9281	4138	187	0	4497	Brooklyn, NY	-14400	Eastern Time (US & Canada)	TRUE
654	Cancer Patient Advocacy	Inherited / Breast Cancer Focused	2	en	1053	1710	4181	2583	136	0	2480	USA	-14400	Eastern Time (US & Canada)	FALSE
655	Cancer Patient Advocacy	Inherited / Breast Cancer Focused	2	en	1045	1109	2881	1710	148	0	6507	Allentown PA	-14400	Eastern Time (US & Canada)	FALSE
656	Cancer Patient Advocacy	Inherited / Breast Cancer Focused	2	en	1016	1348	1225	3494	42	0	1566				TRUE
657	Cancer Patient Advocacy	Inherited / Breast Cancer Focused	2	ru	1010	612	3014	56	0	0	6592	Елец	3600	London	FALSE
658	Cancer Patient Advocacy	Inherited / Breast Cancer Focused	2	en	994	1092	4265	2507	204	0	21276	Global	3600	London	TRUE
659	Cancer Patient Advocacy	Inherited / Breast Cancer Focused	2	en	993	1367	1200	2373	26	0	869		-25200	Pacific Time (US & Canada)	FALSE
660	Cancer Patient Advocacy	Inherited / Breast Cancer Focused	2	en	992	1033	3696	1426	141	0	9986	US	-18000	Central Time (US & Canada)	FALSE
661	Cancer Patient Advocacy	Inherited / Breast Cancer Focused	2	en	982	5336	4089	2754	262	0	28588	Montreal, Canada			FALSE
662	Cancer Patient Advocacy	Inherited / Breast Cancer Focused	2	en	966	1289	6982	7602	240	0	22572	Chicago to Toronto to Atlanta	-18000	Quito	TRUE
663	Cancer Patient Advocacy	Inherited / Breast Cancer Focused	2	en	962	1129	1541	2884	98	0	4685		-25200	Pacific Time (US & Canada)	FALSE
664	Cancer Patient Advocacy	Inherited / Breast Cancer Focused	2	en	961	1368	1422	1010	31	0	692				TRUE
665	Cancer Patient Advocacy	Inherited / Breast Cancer Focused	2	en	959	1162	1789	1954	73	0	692	Dallas			TRUE
666	Cancer Patient Advocacy	Inherited / Breast Cancer Focused	2	en	948	1137	876	2382	14	0	140	New Jersey	-14400	Eastern Time (US & Canada)	TRUE
667	Cancer Patient Advocacy	Inherited / Breast Cancer Focused	2	en	912	1051	3162	3195	116	0	10870	Fort Worth, TX			TRUE
668	Cancer Patient Advocacy	Inherited / Breast Cancer Focused	2	en	911	1040	1004	1997	27	0	430	UNC - Chapel Hill	-10800	Atlantic Time (Canada)	FALSE
669	Cancer Patient Advocacy	Inherited / Breast Cancer Focused	2	en	904	1338	13807	12131	348	0	22907	San Antonio, Texas	-18000	Central Time (US & Canada)	TRUE
670	Cancer Patient Advocacy	Inherited / Breast Cancer Focused	2	en-gb	896	1086	1849	2881	98	0	1916		-25200	Arizona	TRUE
671	Cancer Patient Advocacy	Inherited / Breast Cancer Focused	2		894	395	0	0	0	0	0		0		FALSE
672	Cancer Patient Advocacy	Inherited / Breast Cancer Focused	2		890	870	0	0	0	0	0		0		FALSE
673	Cancer Patient Advocacy	Inherited / Breast Cancer Focused	2	en	882	1129	4708	3052	65	0	2338	California	-25200	Pacific Time (US & Canada)	TRUE
674	Cancer Patient Advocacy	Inherited / Breast Cancer Focused	2	en	878	551	5	6	0	0	3				FALSE
675	Cancer Patient Advocacy	Inherited / Breast Cancer Focused	2	en	876	893	2833	893	28	0	1645		-18000	Central Time (US & Canada)	FALSE
676	Cancer Patient Advocacy	Inherited / Breast Cancer Focused	2	en	873	4019	5534	3676	221	0	10665	Los Angeles, CA	-25200	Arizona	TRUE
677	Cancer Patient Advocacy	Inherited / Breast Cancer Focused	2	en	870	1524	13199	5141	26	0	7382	Tulsa, Ok	-18000	Central Time (US & Canada)	TRUE
678	Cancer Patient Advocacy	Inherited / Breast Cancer Focused	2	en	849	935	3611	2002	55	0	2329	Nashville, Tennessee	-18000	Central Time (US & Canada)	TRUE
679	Cancer Patient Advocacy	Inherited / Breast Cancer Focused	2	en	849	1069	8334	7673	166	0	7525		-25200	Pacific Time (US & Canada)	FALSE
680	Cancer Patient Advocacy	Inherited / Breast Cancer Focused	2	en	848	937	2702	2267	72	0	5645	Elgin, IL	-18000	Central Time (US & Canada)	TRUE
681	Cancer Patient Advocacy	Inherited / Breast Cancer Focused	2	en	847	1126	3157	4998	22	0	1537		-25200	Pacific Time (US & Canada)	TRUE
682	Cancer Patient Advocacy	Inherited / Breast Cancer Focused	2		839	1006	0	0	0	0	0		0		FALSE
683	Cancer Patient Advocacy	Inherited / Breast Cancer Focused	2	en	830	881	6439	3106	301	0	23700	United States	-25200	Arizona	TRUE
684	Cancer Patient Advocacy	Inherited / Breast Cancer Focused	2	en	799	743	3295	461	49	0	3369	on the web	-14400	Eastern Time (US & Canada)	FALSE
685	Cancer Patient Advocacy	Inherited / Breast Cancer Focused	2	en	791	863	1249	1175	25	0	3758	Cincinnati, OH	-10800	Atlantic Time (Canada)	FALSE
686	Cancer Patient Advocacy	Inherited / Breast Cancer Focused	2	en	785	895	2370	2667	35	0	710				FALSE
687	Cancer Patient Advocacy	Inherited / Breast Cancer Focused	2	en	785	997	564	2093	23	0	922	Memphis, TN			TRUE
688	Cancer Patient Advocacy	Inherited / Breast Cancer Focused	2	en	778	874	1550	2074	40	0	3168	North Carolina	-14400	Eastern Time (US & Canada)	FALSE
689	Cancer Patient Advocacy	Inherited / Breast Cancer Focused	2	en	778	852	1800	1952	41	0	4809	Skokie, IL			FALSE
690	Cancer Patient Advocacy	Inherited / Breast Cancer Focused	2	en	771	802	2352	1052	88	0	4069				TRUE
691	Cancer Patient Advocacy	Inherited / Breast Cancer Focused	2	en	771	979	837	1959	13	0	764	Hampton Roads, Virginia	-14400	Eastern Time (US & Canada)	TRUE
692	Cancer Patient Advocacy	Inherited / Breast Cancer Focused	2	en	767	804	2981	1894	76	0	5126	1292 St. Clair Avenue West	-14400	America/Toronto	TRUE
693	Cancer Patient Advocacy	Inherited / Breast Cancer Focused	2	en	767	883	3023	3035	44	0	1025	United States	-25200	Pacific Time (US & Canada)	TRUE
694	Cancer Patient Advocacy	Inherited / Breast Cancer Focused	2	en	759	891	1265	1012	34	0	2090	San Francisco Bay Area			TRUE
695	Cancer Patient Advocacy	Inherited / Breast Cancer Focused	2	en	758	814	3230	5001	59	0	3185	National, Office in Michigan	-14400	Eastern Time (US & Canada)	TRUE
696	Cancer Patient Advocacy	Inherited / Breast Cancer Focused	2	en	754	951	1075	1712	54	0	2630	Chicagoland and beyond	-14400	Eastern Time (US & Canada)	FALSE
697	Cancer Patient Advocacy	Inherited / Breast Cancer Focused	2	en	754	1009	456	1971	7	0	761	Austin, Texas			FALSE
698	Cancer Patient Advocacy	Inherited / Breast Cancer Focused	2	en	753	838	3783	3025	128	0	5077	Nationwide	-14400	Eastern Time (US & Canada)	TRUE
699	Cancer Patient Advocacy	Inherited / Breast Cancer Focused	2	en	752	1117	827	1986	14	0	2230	Calfornia	-25200	Arizona	FALSE
700	Cancer Patient Advocacy	Inherited / Breast Cancer Focused	2	en	748	808	3836	2414	83	0	3823	New Jersey	-14400	Eastern Time (US & Canada)	FALSE
701	Cancer Patient Advocacy	Inherited / Breast Cancer Focused	2	en	748	808	2787	1715	75	0	2269	San Francisco, CA	-25200	Pacific Time (US & Canada)	FALSE
702	Cancer Patient Advocacy	Inherited / Breast Cancer Focused	2	en	747	880	1647	2234	41	0	1486	Chicago, IL	-18000	Central Time (US & Canada)	FALSE
703	Cancer Patient Advocacy	Inherited / Breast Cancer Focused	2	en	731	875	1167	1104	26	0	1679	Chagrin Falls, Ohio			TRUE
704	Cancer Patient Advocacy	Inherited / Breast Cancer Focused	2	en	722	934	838	2203	18	0	134	Houston, Texas	-18000	Central Time (US & Canada)	FALSE
705	Cancer Patient Advocacy	Inherited / Breast Cancer Focused	2	en	721	845	2473	3247	36	0	1143	Raleigh, NC			TRUE
706	Cancer Patient Advocacy	Inherited / Breast Cancer Focused	2	en	721	822	1335	1524	42	0	1163	Fargo, ND			TRUE
707	Cancer Patient Advocacy	Inherited / Breast Cancer Focused	2	en	720	808	1599	3924	28	0	1497	Bella Vista, AR			FALSE
708	Cancer Patient Advocacy	Inherited / Breast Cancer Focused	2	en	711	890	532	1887	36	0	442	Texas			FALSE
709	Cancer Patient Advocacy	Inherited / Breast Cancer Focused	2	en	709	885	8180	8954	65	0	1615	West Conshohocken, PA	-18000	Quito	FALSE
710	Cancer Patient Advocacy	Inherited / Breast Cancer Focused	2	en	708	799	2217	1756	34	0	755				FALSE
711	Cancer Patient Advocacy	Inherited / Breast Cancer Focused	2	en	700	585	10930	286	132	0	3532	Troutdale, (Portland) Oregon	-25200	Pacific Time (US & Canada)	TRUE
712	Cancer Patient Advocacy	Inherited / Breast Cancer Focused	2	en	696	971	555	1990	12	0	115	South Carolina, USA	-14400	Eastern Time (US & Canada)	FALSE
713	Cancer Patient Advocacy	Inherited / Breast Cancer Focused	2	en	692	886	822	1279	67	0	6955	Sydney Australia	36000	Sydney	TRUE
714	Cancer Patient Advocacy	Inherited / Breast Cancer Focused	2	en	690	767	1654	968	37	0	958	Albany NY, USA	-14400	Eastern Time (US & Canada)	FALSE
715	Cancer Patient Advocacy	Inherited / Breast Cancer Focused	2	en	681	930	1022	2268	31	0	1772	Los Angeles	-25200	Pacific Time (US & Canada)	TRUE
716	Cancer Patient Advocacy	Inherited / Breast Cancer Focused	2	en	680	859	1156	1976	41	0	1595	Chicago	-18000	Central Time (US & Canada)	FALSE
717	Cancer Patient Advocacy	Inherited / Breast Cancer Focused	2	en	675	787	927	1463	19	0	219		-21600	Mountain Time (US & Canada)	FALSE
718	Cancer Patient Advocacy	Inherited / Breast Cancer Focused	2	en	670	898	405	1779	4	0	152	Los Angeles California			TRUE
719	Cancer Patient Advocacy	Inherited / Breast Cancer Focused	2	en	669	733	1081	1704	22	0	1307	Massachusetts, USA			FALSE
720	Cancer Patient Advocacy	Inherited / Breast Cancer Focused	2	en	669	709	2761	655	68	0	5759	Canada			FALSE
721	Cancer Patient Advocacy	Inherited / Breast Cancer Focused	2	en	668	903	5896	3821	45	0	3099	Miramar, FL	-14400	Eastern Time (US & Canada)	TRUE
722	Cancer Patient Advocacy	Inherited / Breast Cancer Focused	2	en	666	721	1746	1352	38	0	2910	Ventura, California	-25200	Pacific Time (US & Canada)	TRUE
723	Cancer Patient Advocacy	Inherited / Breast Cancer Focused	2	en	663	881	1487	4998	8	0	2763	Horwich, Lancashire, UK	3600	Dublin	TRUE
724	Cancer Patient Advocacy	Inherited / Breast Cancer Focused	2	en	661	748	1855	1642	44	0	10115	Fayetteville, Arkansas			TRUE
725	Cancer Patient Advocacy	Inherited / Breast Cancer Focused	2	en	651	703	1204	993	26	0	430	Atlanta, GA			FALSE
726	Cancer Patient Advocacy	Inherited / Breast Cancer Focused	2	en	648	850	638	2328	28	0	640	Chicago/Las Vegas	-18000	Central Time (US & Canada)	TRUE
727	Cancer Patient Advocacy	Inherited / Breast Cancer Focused	2	en	648	959	1027	2149	31	0	2065	Nevada, USA			TRUE
728	Cancer Patient Advocacy	Inherited / Breast Cancer Focused	2	en	647	892	1610	2135	43	0	7279	East Grinstead UK	3600	Edinburgh	TRUE
729	Cancer Patient Advocacy	Inherited / Breast Cancer Focused	2	en	644	691	1301	540	38	0	1943	Pleasant Ridge, MI 48069	-14400	Eastern Time (US & Canada)	TRUE
730	Cancer Patient Advocacy	Inherited / Breast Cancer Focused	2	en	639	621	2063	792	62	0	7295	Manhattan. NYC.	-14400	Eastern Time (US & Canada)	TRUE
731	Cancer Patient Advocacy	Inherited / Breast Cancer Focused	2	en	639	858	1383	1979	41	0	13128	Connecticut	-14400	Eastern Time (US & Canada)	FALSE
732	Cancer Patient Advocacy	Inherited / Breast Cancer Focused	2	en	638	758	1263	1246	27	0	813	San Francisco			FALSE
733	Cancer Patient Advocacy	Inherited / Breast Cancer Focused	2	en	634	704	2259	1553	50	0	3451		-14400	Eastern Time (US & Canada)	TRUE
734	Cancer Patient Advocacy	Inherited / Breast Cancer Focused	2	en	629	713	1959	1406	62	0	797	New York	-14400	Eastern Time (US & Canada)	FALSE
735	Cancer Patient Advocacy	Inherited / Breast Cancer Focused	2	en	628	741	1470	1350	29	0	1932		-10800	Atlantic Time (Canada)	FALSE
736	Cancer Patient Advocacy	Inherited / Breast Cancer Focused	2	en	626	839	1449	2155	40	0	1579	London	3600	London	FALSE
737	Cancer Patient Advocacy	Inherited / Breast Cancer Focused	2	en	624	796	1224	2087	19	0	1798		-14400	Eastern Time (US & Canada)	FALSE
738	Cancer Patient Advocacy	Inherited / Breast Cancer Focused	2		623	840	0	0	0	0	0		0		FALSE
739	Cancer Patient Advocacy	Inherited / Breast Cancer Focused	2	en	621	683	1176	903	26	0	1575	Beyond The Pink Moon			FALSE
740	Cancer Patient Advocacy	Inherited / Breast Cancer Focused	2		620	709	0	0	0	0	0		0		FALSE
741	Cancer Patient Advocacy	Inherited / Breast Cancer Focused	2	en	619	746	639	1142	54	0	3992	Illinois, USA	-18000	Central Time (US & Canada)	TRUE
742	Cancer Patient Advocacy	Inherited / Breast Cancer Focused	2	en	616	835	639	2090	15	0	1470	Sunny South Florida!	-14400	Eastern Time (US & Canada)	FALSE
743	Cancer Patient Advocacy	Inherited / Breast Cancer Focused	2	en	616	847	1161	2075	11	0	476	Sydney, Australia			TRUE
744	Cancer Patient Advocacy	Inherited / Breast Cancer Focused	2	en	613	785	493	1609	10	0	537	malignanthumorrr@gmail.com	-14400	Eastern Time (US & Canada)	TRUE
745	Cancer Patient Advocacy	Inherited / Breast Cancer Focused	2	en	607	664	1337	1451	50	0	2023	U.S.A.	-14400	Eastern Time (US & Canada)	FALSE
746	Cancer Patient Advocacy	Inherited / Breast Cancer Focused	2		605	696	0	0	0	0	0		0		FALSE
747	Cancer Patient Advocacy	Inherited / Breast Cancer Focused	2	en	605	767	555	1392	10	0	365	Sydney, Australia	36000	Brisbane	FALSE
748	Cancer Patient Advocacy	Inherited / Breast Cancer Focused	2	en	598	967	1148	2244	24	0	905	Parlin, NJ	-25200	Pacific Time (US & Canada)	FALSE
749	Cancer Patient Advocacy	Inherited / Breast Cancer Focused	2	en	597	688	954	1452	42	0	4339		-14400	Eastern Time (US & Canada)	FALSE
750	Cancer Patient Advocacy	Inherited / Breast Cancer Focused	2	en	593	724	3	15	0	0	41	LENOX HILL, NEW YORK.			FALSE
751	Cancer Patient Advocacy	Inherited / Breast Cancer Focused	2	en	589	700	1868	1602	189	0	14744	New York, NY			TRUE
752	Cancer Patient Advocacy	Inherited / Breast Cancer Focused	2	en	582	653	1196	1617	31	0	1874	Detroit, Michigan	-14400	Eastern Time (US & Canada)	TRUE
753	Cancer Patient Advocacy	Inherited / Breast Cancer Focused	2	en	581	781	3275	1984	12	0	4820	Maryland, USA	-25200	Arizona	TRUE
754	Cancer Patient Advocacy	Inherited / Breast Cancer Focused	2	en	577	687	655	1717	10	0	31	Virginia, USA			FALSE
755	Cancer Patient Advocacy	Inherited / Breast Cancer Focused	2	en	577	868	2574	2816	53	0	6053	Covington, KY	-25200	Pacific Time (US & Canada)	FALSE
756	Cancer Patient Advocacy	Inherited / Breast Cancer Focused	2	en	575	727	1107	2036	22	0	5845	Baltimore, MD	-14400	Eastern Time (US & Canada)	FALSE
757	Cancer Patient Advocacy	Inherited / Breast Cancer Focused	2	en	575	628	1129	1681	29	0	1128	Raleigh, NC			TRUE
758	Cancer Patient Advocacy	Inherited / Breast Cancer Focused	2	en	573	677	1505	1957	39	0	7182	DC/MD/VA	-14400	Eastern Time (US & Canada)	TRUE
759	Cancer Patient Advocacy	Inherited / Breast Cancer Focused	2	en	570	589	1494	207	44	0	400	Los Angeles & San Francisco	-25200	Pacific Time (US & Canada)	FALSE
760	Cancer Patient Advocacy	Inherited / Breast Cancer Focused	2	en	568	638	2351	953	60	0	2412		-25200	Pacific Time (US & Canada)	FALSE
761	Cancer Patient Advocacy	Inherited / Breast Cancer Focused	2	en	567	675	3119	1404	94	0	6489	Reston, VA	-14400	Eastern Time (US & Canada)	FALSE
762	Cancer Patient Advocacy	Inherited / Breast Cancer Focused	2	en	566	514	1745	2358	99	0	3296	Fort Collins, CO	-21600	Mountain Time (US & Canada)	TRUE
763	Cancer Patient Advocacy	Inherited / Breast Cancer Focused	2	en	565	611	921	568	26	0	3141	New York	-10800	Atlantic Time (Canada)	FALSE
764	Cancer Patient Advocacy	Inherited / Breast Cancer Focused	2	en	557	746	3	0	0	0	1				FALSE
765	Cancer Patient Advocacy	Inherited / Breast Cancer Focused	2		555	509	0	0	0	0	0		0		FALSE
766	Cancer Patient Advocacy	Inherited / Breast Cancer Focused	2	en	553	5010	3440	2240	181	0	50815	Worldwide			FALSE
767	Cancer Patient Advocacy	Inherited / Breast Cancer Focused	2	en	553	581	906	486	30	0	1156	Baltimore, MD			FALSE
768	Cancer Patient Advocacy	Inherited / Breast Cancer Focused	2	en	551	602	615	984	24	0	2190	Washington, DC	-14400	Eastern Time (US & Canada)	FALSE
769	Cancer Patient Advocacy	Inherited / Breast Cancer Focused	2	en	543	645	733	1209	13	0	1164	Fargo, ND	-18000	Central Time (US & Canada)	TRUE
770	Cancer Patient Advocacy	Inherited / Breast Cancer Focused	2	en	542	671	1050	1768	28	0	2343	Canada	-14400	Eastern Time (US & Canada)	TRUE
771	Cancer Patient Advocacy	Inherited / Breast Cancer Focused	2	en	542	638	2283	2536	74	0	10058	New York & everywhere	-14400	Eastern Time (US & Canada)	TRUE
772	Cancer Patient Advocacy	Inherited / Breast Cancer Focused	2	en	541	962	515	2968	6	0	637	Baton Rouge, Louisiana	-18000	Central Time (US & Canada)	FALSE
773	Cancer Patient Advocacy	Inherited / Breast Cancer Focused	2	en	540	662	1070	1862	47	0	830				FALSE
774	Cancer Patient Advocacy	Inherited / Breast Cancer Focused	2	en	540	620	1385	1535	43	0	4941	Yorktown Heights, NY 10598	-14400	Eastern Time (US & Canada)	TRUE
775	Cancer Patient Advocacy	Inherited / Breast Cancer Focused	2	en	540	653	1194	1736	0	0	1234	queens, New york			TRUE
776	Cancer Patient Advocacy	Inherited / Breast Cancer Focused	2	en	529	684	1888	2325	69	0	4135	Philadelphia, PA	-14400	Eastern Time (US & Canada)	TRUE
777	Cancer Patient Advocacy	Inherited / Breast Cancer Focused	2	en	527	638	1221	764	44	0	1562	Tulsa, OK	-18000	Central Time (US & Canada)	FALSE
778	Cancer Patient Advocacy	Inherited / Breast Cancer Focused	2	en	525	517	1634	746	31	0	3428	Texas			FALSE
779	Cancer Patient Advocacy	Inherited / Breast Cancer Focused	2	en	523	548	1051	957	25	0	1223	Chico, CA	-28800	Alaska	FALSE
780	Cancer Patient Advocacy	Inherited / Breast Cancer Focused	2	en	519	613	556	1007	15	0	128	Atlanta	-18000	Quito	FALSE
781	Cancer Patient Advocacy	Inherited / Breast Cancer Focused	2	en	517	545	779	1114	42	0	1031	UK	3600	London	FALSE
782	Cancer Patient Advocacy	Inherited / Breast Cancer Focused	2	en	513	502	2686	1997	111	0	9078	#Ottawa, Canada	-14400	Eastern Time (US & Canada)	TRUE
783	Cancer Patient Advocacy	Inherited / Breast Cancer Focused	2	en	507	611	950	1941	9	0	1674		-25200	Pacific Time (US & Canada)	TRUE
784	Cancer Patient Advocacy	Inherited / Breast Cancer Focused	2	en	507	470	1293	1013	41	0	1173		-25200	Pacific Time (US & Canada)	FALSE
785	Cancer Patient Advocacy	Inherited / Breast Cancer Focused	2	en	507	568	1114	2021	25	0	1056	Ramsbottom England	3600	London	TRUE
786	Cancer Patient Advocacy	Inherited / Breast Cancer Focused	2	en	505	501	1612	278	72	0	2593	New England	-14400	Eastern Time (US & Canada)	FALSE
787	Cancer Patient Advocacy	Inherited / Breast Cancer Focused	2	en	504	625	1108	1899	50	0	1673	Toronto	-18000	Quito	FALSE
788	Cancer Patient Advocacy	Inherited / Breast Cancer Focused	2	en	502	551	453	844	15	0	1139	Athens, GA	-10800	Atlantic Time (Canada)	FALSE
789	Cancer Patient Advocacy	Inherited / Breast Cancer Focused	2	en	500	569	1226	1957	19	0	1738	Kansas City Metropolitan Area	-18000	Central Time (US & Canada)	TRUE
790	Cancer Patient Advocacy	Inherited / Breast Cancer Focused	2	en	499	522	719	825	18	0	803	http://curediva.com	10800	Jerusalem	FALSE
791	Cancer Patient Advocacy	Inherited / Breast Cancer Focused	2	en	499	638	459	1097	31	0	1658	Boston, MA	-25200	Pacific Time (US & Canada)	FALSE
792	Cancer Patient Advocacy	Inherited / Breast Cancer Focused	2	en	494	814	6552	521	82	0	5512	Raleigh, NC	-25200	Pacific Time (US & Canada)	FALSE
793	Cancer Patient Advocacy	Inherited / Breast Cancer Focused	2	en	489	611	887	580	17	0	241	Toronto, Canada			FALSE
794	Cancer Patient Advocacy	Inherited / Breast Cancer Focused	2	en	485	555	1052	1216	22	0	1028	Pembroke Pines, FL	-14400	Eastern Time (US & Canada)	FALSE
795	Cancer Patient Advocacy	Inherited / Breast Cancer Focused	2	en	483	658	1006	2064	18	0	303	Charlottesville, VA			FALSE
796	Cancer Patient Advocacy	Inherited / Breast Cancer Focused	2	en	482	546	15439	14394	256	0	1901	Reno, Nevada	-25200	Pacific Time (US & Canada)	TRUE
797	Cancer Patient Advocacy	Inherited / Breast Cancer Focused	2	en	481	583	592	931	7	0	79	LIKE me on FACEBOOK at			FALSE
798	Cancer Patient Advocacy	Inherited / Breast Cancer Focused	2	en	480	523	1153	1323	37	0	1370	Boston College	-10800	Atlantic Time (Canada)	TRUE
799	Cancer Patient Advocacy	Inherited / Breast Cancer Focused	2	en	478	720	669	1485	6	0	1128	Kumasi, Ghana	-25200	Pacific Time (US & Canada)	TRUE
800	Cancer Patient Advocacy	Inherited / Breast Cancer Focused	2	en	477	523	1483	1534	25	0	1631				FALSE
801	Cancer Patient Advocacy	Inherited / Breast Cancer Focused	2	en	473	524	884	801	26	0	1442	Charleston South Carolina	-14400	Eastern Time (US & Canada)	FALSE
802	Cancer Patient Advocacy	Inherited / Breast Cancer Focused	2	en	473	557	1057	464	18	0	1101	flatandfabulous.org	-14400	Eastern Time (US & Canada)	FALSE
803	Cancer Patient Advocacy	Inherited / Breast Cancer Focused	2		471	416	0	0	0	0	0		0		FALSE
804	Cancer Patient Advocacy	Inherited / Breast Cancer Focused	2	en	469	852	1620	1944	74	0	4563	Ohio, USA	-14400	Eastern Time (US & Canada)	TRUE
805	Cancer Patient Advocacy	Inherited / Breast Cancer Focused	2	en	467	494	637	1218	17	0	1815				FALSE
806	Cancer Patient Advocacy	Inherited / Breast Cancer Focused	2	en	467	534	1702	1784	131	0	13404	Laurie Andreoni	-25200	Pacific Time (US & Canada)	TRUE
807	Cancer Patient Advocacy	Inherited / Breast Cancer Focused	2	en	462	1982	4816	4914	145	0	10803	Film Trailer:	-25200	Pacific Time (US & Canada)	FALSE
808	Cancer Patient Advocacy	Inherited / Breast Cancer Focused	2	en	460	529	948	1917	20	0	1492	St. John's Nl	-14400	Eastern Time (US & Canada)	TRUE
809	Cancer Patient Advocacy	Inherited / Breast Cancer Focused	2	en	460	456	1466	530	47	0	2935		-18000	Quito	FALSE
810	Cancer Patient Advocacy	Inherited / Breast Cancer Focused	2	en	460	523	531	1122	15	0	805	South Florida			FALSE
811	Cancer Patient Advocacy	Inherited / Breast Cancer Focused	2	en	459	548	2264	2429	97	0	24972	Las Vegas	-25200	Pacific Time (US & Canada)	TRUE
812	Cancer Patient Advocacy	Inherited / Breast Cancer Focused	2	en	458	540	442	801	8	0	576	Alabama Gulf Coast	-18000	Central Time (US & Canada)	FALSE
813	Cancer Patient Advocacy	Inherited / Breast Cancer Focused	2	en	457	546	320	1432	10	0	397				TRUE
814	Cancer Patient Advocacy	Inherited / Breast Cancer Focused	2	en	455	577	471	1310	10	0	1781				FALSE
815	Cancer Patient Advocacy	Inherited / Breast Cancer Focused	2	en	451	538	510	916	13	0	375	USA			FALSE
816	Cancer Patient Advocacy	Inherited / Breast Cancer Focused	2	en	450	538	336	852	14	0	604	Moncton, NB	-10800	Santiago	TRUE
817	Cancer Patient Advocacy	Inherited / Breast Cancer Focused	2	en	449	606	1692	1176	69	0	9600	UK	3600	Casablanca	TRUE
818	Cancer Patient Advocacy	Inherited / Breast Cancer Focused	2	en	448	477	795	1293	11	0	1408	bristol uk	3600	London	TRUE
819	Cancer Patient Advocacy	Inherited / Breast Cancer Focused	2	en	448	496	915	1292	39	0	1757	USA	-18000	Quito	FALSE
820	Cancer Patient Advocacy	Inherited / Breast Cancer Focused	2	en	442	532	572	1696	6	0	341	Amelia Island, FL			TRUE
821	Cancer Patient Advocacy	Inherited / Breast Cancer Focused	2	en	441	520	609	982	15	0	259	FB-pinkvirusfilm			TRUE
822	Cancer Patient Advocacy	Inherited / Breast Cancer Focused	2	en	441	543	3514	4048	274	0	83305	Washington, DC	-14400	America/New_York	TRUE
823	Cancer Patient Advocacy	Inherited / Breast Cancer Focused	2	en	439	478	1336	781	31	0	5578	www.facebook.com/CureDiva	-14400	Eastern Time (US & Canada)	FALSE
824	Cancer Patient Advocacy	Inherited / Breast Cancer Focused	2	en	437	332	2654	1910	95	0	9497	Los Angeles	-25200	Pacific Time (US & Canada)	FALSE
825	Cancer Patient Advocacy	Inherited / Breast Cancer Focused	2	en	437	850	675	884	13	0	1299	NYC	-10800	Atlantic Time (Canada)	FALSE
826	Cancer Patient Advocacy	Inherited / Breast Cancer Focused	2	en-gb	436	479	1564	2848	56	0	11939	Camberley, Surrey			TRUE
827	Cancer Patient Advocacy	Inherited / Breast Cancer Focused	2	en	434	473	860	859	9	0	304	Worldwide	-14400	Eastern Time (US & Canada)	FALSE
828	Cancer Patient Advocacy	Inherited / Breast Cancer Focused	2	en	433	438	815	516	22	0	3139	Wilmette, Il			FALSE
829	Cancer Patient Advocacy	Inherited / Breast Cancer Focused	2	en	433	536	467	992	14	0	908	Ashburn, VA	-14400	Eastern Time (US & Canada)	FALSE
830	Cancer Patient Advocacy	Inherited / Breast Cancer Focused	2	en	425	471	651	690	23	0	998		-14400	Eastern Time (US & Canada)	FALSE
831	Cancer Patient Advocacy	Inherited / Breast Cancer Focused	2	en	425	513	1166	1481	35	0	3856		-14400	Eastern Time (US & Canada)	TRUE
832	Cancer Patient Advocacy	Inherited / Breast Cancer Focused	2	en	424	377	885	1477	32	0	861	Boston College	-14400	Eastern Time (US & Canada)	FALSE
833	Cancer Patient Advocacy	Inherited / Breast Cancer Focused	2	en	423	511	511	1147	20	0	1168	NYC	-14400	Eastern Time (US & Canada)	TRUE
834	Cancer Patient Advocacy	Inherited / Breast Cancer Focused	2	en-gb	420	498	707	1613	19	0	796	Liverpool, England	3600	London	FALSE
835	Cancer Patient Advocacy	Inherited / Breast Cancer Focused	2	en	417	440	1155	1188	22	0	377		-28800	Alaska	TRUE
836	Cancer Patient Advocacy	Inherited / Breast Cancer Focused	2	en	415	466	586	1974	7	0	374				FALSE
837	Cancer Patient Advocacy	Inherited / Breast Cancer Focused	2	en	412	452	521	595	11	0	834	Long Island, NY/ western MA			FALSE
838	Cancer Patient Advocacy	Inherited / Breast Cancer Focused	2	en	409	246	1528	1160	77	0	6755		25200	Bangkok	FALSE
839	Cancer Patient Advocacy	Inherited / Breast Cancer Focused	2	en	404	527	660	1000	34	0	3218	Washington DC & Kansas	-14400	Eastern Time (US & Canada)	TRUE
840	Cancer Patient Advocacy	Inherited / Breast Cancer Focused	2	en	397	419	425	1187	14	0	609	Southwest, MI			TRUE
841	Cancer Patient Advocacy	Inherited / Breast Cancer Focused	2	en	396	513	897	2023	19	0	1091	Greater Vancouver BC			TRUE
842	Cancer Patient Advocacy	Inherited / Breast Cancer Focused	2	en	394	425	1179	879	57	0	10185	Washington, DC	-14400	Eastern Time (US & Canada)	FALSE
843	Cancer Patient Advocacy	Inherited / Breast Cancer Focused	2		392	329	0	0	0	0	0		0		FALSE
844	Cancer Patient Advocacy	Inherited / Breast Cancer Focused	2	en	392	463	922	2082	26	0	918	Indianapolis, IN	-14400	Eastern Time (US & Canada)	FALSE
845	Cancer Patient Advocacy	Inherited / Breast Cancer Focused	2	nl	386	443	597	633	21	0	579	Belgium			FALSE
846	Cancer Patient Advocacy	Inherited / Breast Cancer Focused	2	en	379	503	391	1424	4	0	1838	Philadelphia, PA	-18000	Quito	TRUE
847	Cancer Patient Advocacy	Inherited / Breast Cancer Focused	2	en	379	394	595	680	14	0	265	Sarasota, FL			FALSE
848	Cancer Patient Advocacy	Inherited / Breast Cancer Focused	2	en	374	1071	1950	1632	108	0	2392	Washington, DC area	-10800	Atlantic Time (Canada)	FALSE
849	Cancer Patient Advocacy	Inherited / Breast Cancer Focused	2	en	370	468	866	1401	9	0	129	NY/NJ			FALSE
850	Cancer Patient Advocacy	Inherited / Breast Cancer Focused	2	en	363	523	1242	2601	51	0	7203	Canada	-25200	Pacific Time (US & Canada)	TRUE
851	Cancer Patient Advocacy	Inherited / Breast Cancer Focused	2	en	361	489	316	1000	2	0	63	Venice, CA			FALSE
852	Cancer Patient Advocacy	Inherited / Breast Cancer Focused	2	en	360	350	5056	881	228	0	24003	Los Angeles	-25200	Pacific Time (US & Canada)	TRUE
853	Cancer Patient Advocacy	Inherited / Breast Cancer Focused	2	en	358	545	2074	2015	45	0	1470	New York, NY	-18000	Central Time (US & Canada)	TRUE
854	Cancer Patient Advocacy	Inherited / Breast Cancer Focused	2	en	353	517	4015	2366	216	0	18998	worldwide, Asia, Utah	-14400	Eastern Time (US & Canada)	FALSE
855	Cancer Patient Advocacy	Inherited / Breast Cancer Focused	2	en	349	425	1014	2124	53	0	4707	LA	-25200	Pacific Time (US & Canada)	FALSE
856	Cancer Patient Advocacy	Inherited / Breast Cancer Focused	2	en	333	348	769	393	18	0	843	Rhode Island	-14400	Eastern Time (US & Canada)	FALSE
857	Cancer Patient Advocacy	Inherited / Breast Cancer Focused	2	en	327	432	27747	1166	71	0	9392	Atlanta, Georgia	-14400	Eastern Time (US & Canada)	TRUE
858	Cancer Patient Advocacy	Inherited / Breast Cancer Focused	2	en	326	850	1299	2041	39	0	5414	Fayetteville, AR	-18000	Central Time (US & Canada)	TRUE
859	Cancer Patient Advocacy	Inherited / Breast Cancer Focused	2	en	326	368	7410	4905	521	0	33900	Washington, DC	-14400	Eastern Time (US & Canada)	TRUE
860	Cancer Patient Advocacy	Inherited / Breast Cancer Focused	2	en-gb	324	380	990	1878	20	0	1346	Cheshire, UK			TRUE
861	Cancer Patient Advocacy	Inherited / Breast Cancer Focused	2	en	323	291	1467	874	0	0	426	Nationwide	-10800	Atlantic Time (Canada)	FALSE
862	Cancer Patient Advocacy	Inherited / Breast Cancer Focused	2	en	321	338	516	483	10	0	197	Stanford, California	-25200	Pacific Time (US & Canada)	FALSE
863	Cancer Patient Advocacy	Inherited / Breast Cancer Focused	2	en	316	371	1405	1218	42	0	1206	Amherst, MA	-14400	Eastern Time (US & Canada)	FALSE
864	Cancer Patient Advocacy	Inherited / Breast Cancer Focused	2	en	314	371	298	782	7	0	675	Montgomery Village, MD			FALSE
865	Cancer Patient Advocacy	Inherited / Breast Cancer Focused	2	en	311	291	504	617	2	0	361	West Virginia, USA			FALSE
866	Cancer Patient Advocacy	Inherited / Breast Cancer Focused	2	en	308	365	1146	1143	131	0	11492	Canada			TRUE
867	Cancer Patient Advocacy	Inherited / Breast Cancer Focused	2	en	307	1096	4910	1668	148	0	7503	Williamsburg, VA	-25200	Pacific Time (US & Canada)	FALSE
868	Cancer Patient Advocacy	Inherited / Breast Cancer Focused	2	en	302	321	1321	1876	45	0	5892		3600	London	FALSE
869	Cancer Patient Advocacy	Inherited / Breast Cancer Focused	2	en	301	386	2090	2223	89	0	7516	New York	-14400	Eastern Time (US & Canada)	TRUE
870	Cancer Patient Advocacy	Inherited / Breast Cancer Focused	2	en	291	334	624	849	14	0	812	Bethesda, Maryland	-10800	Atlantic Time (Canada)	TRUE
871	Cancer Patient Advocacy	Inherited / Breast Cancer Focused	2	en	281	927	3708	4955	76	0	1763		-21600	Mountain Time (US & Canada)	TRUE
872	Cancer Patient Advocacy	Inherited / Breast Cancer Focused	2	en	277	328	587	814	23	0	893	Erie, PA			FALSE
873	Cancer Patient Advocacy	Inherited / Breast Cancer Focused	2	en	265	1011	865	2103	21	0	1254	NYC Metro Sales	-14400	Eastern Time (US & Canada)	FALSE
874	Cancer Patient Advocacy	Inherited / Breast Cancer Focused	2	en	262	306	955	1513	48	0	1438	London, UK	7200	Amsterdam	TRUE
875	Cancer Patient Advocacy	Inherited / Breast Cancer Focused	2	en	261	656	2140	2085	42	0	1558		-18000	Central Time (US & Canada)	FALSE
876	Cancer Patient Advocacy	Inherited / Breast Cancer Focused	2	en	229	920	1473	2028	46	0	8389		-25200	Pacific Time (US & Canada)	FALSE
877	Cancer Patient Advocacy	Inherited / Breast Cancer Focused	2	en	216	472	511	766	7	0	399		-10800	Atlantic Time (Canada)	TRUE
878	Cancer Patient Advocacy	Inherited / Breast Cancer Focused	2	en-gb	198	572	778	1589	22	0	1621		3600	London	TRUE
879	Cancer Patient Advocacy	Inherited / Breast Cancer Focused	2	en	188	883	648	976	19	0	1629	Billings, MT			TRUE
880	Cancer Patient Advocacy	Inherited / Breast Cancer Focused	2	en	182	659	1357	241	18	0	2751	Charlotte, NC	-14400	Eastern Time (US & Canada)	FALSE
881	Cancer Patient Advocacy	Inherited / Breast Cancer Focused	2	en	101	537	1271	501	41	0	1840	Encino, Los Angeles	-25200	Pacific Time (US & Canada)	TRUE
882	Cancer Patient Advocacy	Inherited / Breast Cancer Focused	2	en	97	1088	1800	2008	55	0	2417	Sarasota, FL	-18000	Central Time (US & Canada)	FALSE
883	Cancer Patient Advocacy	Inherited / Breast Cancer Focused	2	en	50	360	172	427	8	0	1010	Los Angeles, CA	-25200	Pacific Time (US & Canada)	FALSE
884	Cancer Patient Advocacy	Inherited / Breast Cancer Focused	2	en	49	636	508	1998	9	0	205	Montréal, Québec	-18000	Central Time (US & Canada)	TRUE
885	Cancer Patient Advocacy	Gynecologic Cancers	3	en	1180	1271	8704	5489	212	0	4439	Local Chapters across the USA	-14400	Eastern Time (US & Canada)	FALSE
886	Cancer Patient Advocacy	Gynecologic Cancers	3	en	1112	890	15603	1663	324	0	5566	Washington, DC	-18000	Quito	FALSE
887	Cancer Patient Advocacy	Gynecologic Cancers	3	en	833	864	3665	1105	117	0	3200	Chicago, IL	-18000	Central Time (US & Canada)	TRUE
888	Cancer Patient Advocacy	Gynecologic Cancers	3	en	715	739	2234	2100	47	0	1072		-21600	Mountain Time (US & Canada)	TRUE
889	Cancer Patient Advocacy	Gynecologic Cancers	3	en	659	740	4116	2402	140	0	9000	Canada	-14400	Eastern Time (US & Canada)	FALSE
890	Cancer Patient Advocacy	Gynecologic Cancers	3	en	633	693	5740	2377	123	0	2109	New York, NY	-14400	Eastern Time (US & Canada)	FALSE
891	Cancer Patient Advocacy	Gynecologic Cancers	3	en	613	717	3576	3156	116	0	5828	Wisconsin	-18000	Central Time (US & Canada)	TRUE
892	Cancer Patient Advocacy	Gynecologic Cancers	3		604	651	0	0	0	0	0		0		FALSE
893	Cancer Patient Advocacy	Gynecologic Cancers	3	en	597	636	1477	1204	87	0	30965	global	-14400	Eastern Time (US & Canada)	FALSE
894	Cancer Patient Advocacy	Gynecologic Cancers	3	en	575	703	1318	861	88	0	2963	Houston, Texas			TRUE
895	Cancer Patient Advocacy	Gynecologic Cancers	3	en	556	677	862	870	57	0	3093	Denver, CO	-25200	Pacific Time (US & Canada)	TRUE
896	Cancer Patient Advocacy	Gynecologic Cancers	3	en	553	619	1212	715	21	0	255				FALSE
897	Cancer Patient Advocacy	Gynecologic Cancers	3	ru	515	536	518	140	0	0	470	Туринск	3600	London	FALSE
898	Cancer Patient Advocacy	Gynecologic Cancers	3	en	479	287	1980	389	47	0	3911	Richmond, VA	-10800	Atlantic Time (Canada)	TRUE
899	Cancer Patient Advocacy	Gynecologic Cancers	3	en	458	635	2096	1494	51	0	6744	Austin, TX	-18000	Central Time (US & Canada)	TRUE
900	Cancer Patient Advocacy	Gynecologic Cancers	3	en	456	502	1224	1229	29	0	1115	Lithonia,GA	-18000	Quito	TRUE
901	Cancer Patient Advocacy	Gynecologic Cancers	3	en	455	553	1287	1372	45	0	870	Los Angeles, CA			FALSE
902	Cancer Patient Advocacy	Gynecologic Cancers	3	en	446	576	1236	1149	39	0	2419	Philadelphia	-14400	Eastern Time (US & Canada)	FALSE
903	Cancer Patient Advocacy	Gynecologic Cancers	3	en	441	438	2452	315	60	0	6395		-14400	Eastern Time (US & Canada)	FALSE
904	Cancer Patient Advocacy	Gynecologic Cancers	3	en	421	497	1057	955	21	0	2440	Worldwide	-10800	Atlantic Time (Canada)	TRUE
905	Cancer Patient Advocacy	Gynecologic Cancers	3	en	420	396	2143	848	37	0	2760	Charlotte, NC	-18000	Quito	TRUE
906	Cancer Patient Advocacy	Gynecologic Cancers	3	en	420	442	1453	680	26	0	250	Brookside, NJ	-14400	Eastern Time (US & Canada)	FALSE
907	Cancer Patient Advocacy	Gynecologic Cancers	3	en	416	530	1247	2093	39	0	13614	Central Arizona			FALSE
908	Cancer Patient Advocacy	Gynecologic Cancers	3	en	415	468	1814	1991	49	0	6718	New York City	-10800	Atlantic Time (Canada)	FALSE
909	Cancer Patient Advocacy	Gynecologic Cancers	3	en	412	676	6423	2090	58	0	2587	New York, USA	-14400	America/New_York	FALSE
910	Cancer Patient Advocacy	Gynecologic Cancers	3	en	406	426	1731	852	50	0	982	United States	-14400	Eastern Time (US & Canada)	FALSE
911	Cancer Patient Advocacy	Gynecologic Cancers	3	en	388	386	3665	856	99	0	2846	Australia	36000	Melbourne	FALSE
912	Cancer Patient Advocacy	Gynecologic Cancers	3	en	386	362	2270	250	42	0	483	Ovarian Cancer is everywhere	-18000	Central Time (US & Canada)	FALSE
913	Cancer Patient Advocacy	Gynecologic Cancers	3	en	379	368	1550	178	25	0	364	Atlanta, GA	-14400	Eastern Time (US & Canada)	FALSE
914	Cancer Patient Advocacy	Gynecologic Cancers	3	en	377	426	786	584	32	0	2297	Washington, DC	-10800	Atlantic Time (Canada)	FALSE
915	Cancer Patient Advocacy	Gynecologic Cancers	3	en	371	382	1459	488	22	0	2558		-18000	Quito	FALSE
916	Cancer Patient Advocacy	Gynecologic Cancers	3	en	365	371	1603	611	27	0	2090	Orlando-New York City-Germany	-14400	Eastern Time (US & Canada)	FALSE
917	Cancer Patient Advocacy	Gynecologic Cancers	3	en	361	380	757	556	19	0	495	Buffalo/Niagara/Rochester WNY	-14400	Eastern Time (US & Canada)	TRUE
918	Cancer Patient Advocacy	Gynecologic Cancers	3	en	357	489	392	1090	2	0	381	Loop, Chicago			TRUE
919	Cancer Patient Advocacy	Gynecologic Cancers	3	en	352	353	1189	447	19	0	1030	Los Angeles			TRUE
920	Cancer Patient Advocacy	Gynecologic Cancers	3		350	307	0	0	0	0	0		0		FALSE
921	Cancer Patient Advocacy	Gynecologic Cancers	3	en	349	330	970	465	22	0	2121	Houston, TX	-14400	Eastern Time (US & Canada)	FALSE
922	Cancer Patient Advocacy	Gynecologic Cancers	3	en	347	365	2887	2253	66	0	3295	National-Brooklyn,NY	-18000	Quito	FALSE
923	Cancer Patient Advocacy	Gynecologic Cancers	3	en	344	619	1653	2327	54	0	4193	Kingdom of Saudi Arabia			TRUE
924	Cancer Patient Advocacy	Gynecologic Cancers	3	en	334	300	1450	331	60	0	2544	Minnesota	-18000	Central Time (US & Canada)	TRUE
925	Cancer Patient Advocacy	Gynecologic Cancers	3	en	333	410	1026	988	34	0	1423	USA	-21600	Mountain Time (US & Canada)	FALSE
926	Cancer Patient Advocacy	Gynecologic Cancers	3	en	329	416	475	580	17	0	595	New York, NY			FALSE
927	Cancer Patient Advocacy	Gynecologic Cancers	3	en	324	280	1211	453	27	0	1676	Cleveland, OH	-14400	Eastern Time (US & Canada)	TRUE
928	Cancer Patient Advocacy	Gynecologic Cancers	3	en	323	317	1812	163	25	0	898	Melbourne, Australia	36000	Melbourne	TRUE
929	Cancer Patient Advocacy	Gynecologic Cancers	3	en	321	525	2504	2875	107	0	8611	#kendall - Miami, FL	-14400	Eastern Time (US & Canada)	TRUE
930	Cancer Patient Advocacy	Gynecologic Cancers	3	en	316	385	994	1811	32	0	10012	Rockland, MA	-36000	Hawaii	TRUE
931	Cancer Patient Advocacy	Gynecologic Cancers	3	en	313	211	786	650	21	0	1102	Toledo, OH			TRUE
932	Cancer Patient Advocacy	Gynecologic Cancers	3	en	310	312	726	363	41	0	1874	San Diego, CA	-25200	Pacific Time (US & Canada)	FALSE
933	Cancer Patient Advocacy	Gynecologic Cancers	3	en	310	202	1105	101	27	0	760	Atlanta, GA			FALSE
934	Cancer Patient Advocacy	Gynecologic Cancers	3	en	305	209	1013	141	39	0	658	Indianapolis, Indiana	-14400	Eastern Time (US & Canada)	FALSE
935	Cancer Patient Advocacy	Gynecologic Cancers	3	en	302	380	754	608	17	0	228	Michigan	-14400	Eastern Time (US & Canada)	FALSE
936	Cancer Patient Advocacy	Gynecologic Cancers	3	en	301	351	1283	1367	21	0	1385	Central Coast, Australia	36000	Sydney	TRUE
937	Cancer Patient Advocacy	Gynecologic Cancers	3	en	299	300	681	264	24	0	2034	Denver, Colorado	-21600	Mountain Time (US & Canada)	FALSE
938	Cancer Patient Advocacy	Gynecologic Cancers	3	en	299	283	668	620	30	0	1273	Chicago, Illinois	-18000	Central Time (US & Canada)	TRUE
939	Cancer Patient Advocacy	Gynecologic Cancers	3	en	298	369	440	701	22	0	1439	Salt Lake City	-25200	Arizona	TRUE
940	Cancer Patient Advocacy	Gynecologic Cancers	3	en	296	300	356	617	22	0	612	Pendleton, New York	-14400	Eastern Time (US & Canada)	TRUE
941	Cancer Patient Advocacy	Gynecologic Cancers	3	en	293	365	299	485	10	0	447	New York, NY			FALSE
942	Cancer Patient Advocacy	Gynecologic Cancers	3	en	290	318	562	464	14	0	242	Massachusetts, USA	-14400	Eastern Time (US & Canada)	FALSE
943	Cancer Patient Advocacy	Gynecologic Cancers	3	en	285	380	959	2349	26	0	3916	Boston, MA	-14400	Eastern Time (US & Canada)	FALSE
944	Cancer Patient Advocacy	Gynecologic Cancers	3	en	277	309	547	658	23	0	1676	Charlotte & Miami	-18000	Quito	FALSE
945	Cancer Patient Advocacy	Gynecologic Cancers	3	en	269	292	163	574	7	0	678	Abuja, Nigeria	3600	West Central Africa	FALSE
946	Cancer Patient Advocacy	Gynecologic Cancers	3	en	259	220	1103	81	16	0	2767	Charlotte, NC	-14400	Eastern Time (US & Canada)	FALSE
947	Cancer Patient Advocacy	Gynecologic Cancers	3	en	256	315	1158	2234	67	0	3261	Boston, MA	-14400	Eastern Time (US & Canada)	FALSE
948	Cancer Patient Advocacy	Gynecologic Cancers	3	en	252	334	392	296	14	0	489				FALSE
949	Cancer Patient Advocacy	Gynecologic Cancers	3	en	251	258	1796	768	41	0	891		-10800	Atlantic Time (Canada)	FALSE
950	Cancer Patient Advocacy	Gynecologic Cancers	3	en	248	294	457	837	13	0	878	Vancouver, BC	-25200	Pacific Time (US & Canada)	TRUE
951	Cancer Patient Advocacy	Gynecologic Cancers	3	en	247	220	1032	437	18	0	5803				FALSE
952	Cancer Patient Advocacy	Gynecologic Cancers	3	en	246	219	269	588	6	0	1878	Maryland	-14400	Eastern Time (US & Canada)	TRUE
953	Cancer Patient Advocacy	Gynecologic Cancers	3	en	244	261	485	422	27	0	409	Houston, TX			FALSE
954	Cancer Patient Advocacy	Gynecologic Cancers	3	en	239	223	708	86	21	0	890	New Jersey, USA	-14400	Eastern Time (US & Canada)	FALSE
955	Cancer Patient Advocacy	Gynecologic Cancers	3	en	234	273	1308	1033	68	0	14444	ÜT: 43.127695,-76.226396	-18000	Quito	FALSE
956	Cancer Patient Advocacy	Gynecologic Cancers	3	es	218	231	4127	2167	198	0	19218	Madrid, España	-25200	Pacific Time (US & Canada)	TRUE
957	Cancer Patient Advocacy	Gynecologic Cancers	3	en	216	210	700	247	24	0	829	USA	-14400	Eastern Time (US & Canada)	FALSE
958	Cancer Patient Advocacy	Gynecologic Cancers	3	en	216	159	622	240	19	0	290		-14400	Eastern Time (US & Canada)	FALSE
959	Cancer Patient Advocacy	Gynecologic Cancers	3	en	215	288	413	708	9	0	580	Mobile, Alabama			TRUE
960	Cancer Patient Advocacy	Gynecologic Cancers	3	en	215	225	370	364	14	0	191	New York, NY			FALSE
961	Cancer Patient Advocacy	Gynecologic Cancers	3	en	213	663	1029	2802	19	0	916	Israel	10800	Bucharest	FALSE
962	Cancer Patient Advocacy	Gynecologic Cancers	3	en	209	318	289	621	4	0	3420	Arroyo Grande Ca.			TRUE
963	Cancer Patient Advocacy	Gynecologic Cancers	3	en	206	335	783	1685	15	0	2633				TRUE
964	Cancer Patient Advocacy	Gynecologic Cancers	3	en	204	194	608	383	26	0	697	Houston, TX	-18000	Central Time (US & Canada)	FALSE
965	Cancer Patient Advocacy	Gynecologic Cancers	3	en	196	190	545	366	22	0	1256	Long Island, NY			FALSE
966	Cancer Patient Advocacy	Gynecologic Cancers	3	en	191	167	345	184	11	0	1394	Los Angeles	-25200	Pacific Time (US & Canada)	FALSE
967	Cancer Patient Advocacy	Gynecologic Cancers	3	en	184	186	377	272	10	0	193		-18000	Quito	FALSE
968	Cancer Patient Advocacy	Gynecologic Cancers	3	en	183	146	401	198	31	0	962	Milwaukee, WI			TRUE
969	Cancer Patient Advocacy	Gynecologic Cancers	3	en	182	142	680	235	23	0	1342	Phoenix, AZ	-25200	Pacific Time (US & Canada)	FALSE
970	Cancer Patient Advocacy	Gynecologic Cancers	3	en	181	215	243	723	5	0	74				FALSE
971	Cancer Patient Advocacy	Gynecologic Cancers	3	en	178	146	363	234	42	0	2963				FALSE
972	Cancer Patient Advocacy	Gynecologic Cancers	3	en	177	278	406	1023	7	0	2373	Staten Island, NY			TRUE
973	Cancer Patient Advocacy	Gynecologic Cancers	3	en	169	240	173	572	7	0	1563	Pittsburgh			FALSE
974	Cancer Patient Advocacy	Gynecologic Cancers	3	en	168	148	272	309	6	0	233	Los Angeles, CA			FALSE
975	Cancer Patient Advocacy	Gynecologic Cancers	3	en	165	212	261	424	7	0	1405	Denver, Colorado	-25200	Pacific Time (US & Canada)	FALSE
976	Cancer Patient Advocacy	Gynecologic Cancers	3	en	156	220	370	705	6	0	464	www.mamcf.org	-25200	Arizona	FALSE
977	Cancer Patient Advocacy	Gynecologic Cancers	3	en	147	135	206	228	13	0	125	Philadelphia, PA			FALSE
978	Cancer Patient Advocacy	Gynecologic Cancers	3	en	140	123	390	177	15	0	551	Washington, DC			TRUE
979	Cancer Patient Advocacy	Gynecologic Cancers	3	en	138	145	562	965	5	0	818	Dublin, Ireland	-36000	Hawaii	TRUE
980	Cancer Patient Advocacy	Gynecologic Cancers	3	en	133	134	330	907	16	0	808	Kansas City			TRUE
981	Cancer Patient Advocacy	Gynecologic Cancers	3	en	124	129	337	216	11	0	243	Manalapan, NJ			FALSE
982	Cancer Patient Advocacy	Gynecologic Cancers	3	en	124	189	182	424	26	0	4961	California			TRUE
983	Cancer Patient Advocacy	Gynecologic Cancers	3	en	76	312	1893	232	35	0	2770	Cotuit, MA	-14400	Eastern Time (US & Canada)	FALSE
984	Cancer Patient Advocacy	Lung Cancer	4	en	1485	1404	8089	1222	316	0	41735	Deana Hendrickson, Los Angeles			FALSE
985	Cancer Patient Advocacy	Lung Cancer	4	en	1009	616	48028	1169	310	0	20234	USA- National	-18000	Central Time (US & Canada)	FALSE
986	Cancer Patient Advocacy	Lung Cancer	4	en	974	997	3376	1570	235	0	12113	Seattle area	-25200	Pacific Time (US & Canada)	FALSE
987	Cancer Patient Advocacy	Lung Cancer	4		961	1107	0	0	0	0	0		0		FALSE
988	Cancer Patient Advocacy	Lung Cancer	4	en	847	5428	6511	1151	194	0	4018	Washington, DC	-14400	Eastern Time (US & Canada)	FALSE
989	Cancer Patient Advocacy	Lung Cancer	4		802	589	0	0	0	0	0		0		FALSE
990	Cancer Patient Advocacy	Lung Cancer	4	en	733	689	3111	350	175	0	5857	Cleveland, OH			FALSE
991	Cancer Patient Advocacy	Lung Cancer	4	en	691	916	1695	1272	102	0	9922	Labland, Dublin, Ireland	36000	Brisbane	TRUE
992	Cancer Patient Advocacy	Lung Cancer	4	en	684	770	2020	1394	186	0	14379	South Glastonbury, CT	-25200	Pacific Time (US & Canada)	FALSE
993	Cancer Patient Advocacy	Lung Cancer	4	en	679	825	4557	1499	143	0	5484	San Carlos, CA	-25200	Arizona	TRUE
994	Cancer Patient Advocacy	Lung Cancer	4	en	639	673	2584	1097	152	0	5452	New York, NY	-14400	Eastern Time (US & Canada)	FALSE
995	Cancer Patient Advocacy	Lung Cancer	4	en	621	596	3593	659	101	0	1582	Nationwide	-25200	Pacific Time (US & Canada)	TRUE
996	Cancer Patient Advocacy	Lung Cancer	4	en	613	669	2133	1264	163	0	8821	Omaha, Nebraska	-18000	Central Time (US & Canada)	TRUE
997	Cancer Patient Advocacy	Lung Cancer	4	en	590	763	7896	1241	197	0	3182	Madison, WI	-18000	Central Time (US & Canada)	TRUE
998	Cancer Patient Advocacy	Lung Cancer	4	en	583	621	2867	955	73	0	837		-14400	Eastern Time (US & Canada)	FALSE
999	Cancer Patient Advocacy	Lung Cancer	4	en	552	604	932	1828	54	0	1860				FALSE
1000	Cancer Patient Advocacy	Lung Cancer	4	en	496	538	2013	705	70	0	1156		-21600	Mountain Time (US & Canada)	FALSE
1001	Cancer Patient Advocacy	Lung Cancer	4	en	490	442	1377	1322	38	0	1827	Brookline, MA, USA	-14400	Eastern Time (US & Canada)	TRUE
1002	Cancer Patient Advocacy	Lung Cancer	4		486	547	0	0	0	0	0		0		FALSE
1003	Cancer Patient Advocacy	Lung Cancer	4	en	450	631	1113	2054	98	0	8372	Charlotte, NC via MD	-14400	Eastern Time (US & Canada)	TRUE
1004	Cancer Patient Advocacy	Lung Cancer	4	en	450	412	2924	485	90	0	2285	Denver, CO	-21600	Mountain Time (US & Canada)	TRUE
1005	Cancer Patient Advocacy	Lung Cancer	4	en	442	392	1428	1703	56	0	6590	South Carolina	-14400	Eastern Time (US & Canada)	TRUE
1006	Cancer Patient Advocacy	Lung Cancer	4	en	441	558	504	1472	34	0	1684	Charlotte, NC			TRUE
1007	Cancer Patient Advocacy	Lung Cancer	4	en	425	547	1648	1250	66	0	2081	San Francisco	-25200	Pacific Time (US & Canada)	TRUE
1008	Cancer Patient Advocacy	Lung Cancer	4	en	425	478	1709	680	111	0	2663		-18000	Central Time (US & Canada)	TRUE
1009	Cancer Patient Advocacy	Lung Cancer	4	en	399	427	1468	1011	63	0	3712	Ann Arbor, MI	-14400	Eastern Time (US & Canada)	TRUE
1010	Cancer Patient Advocacy	Lung Cancer	4	en	382	212	1799	265	43	0	709		-25200	Pacific Time (US & Canada)	FALSE
1011	Cancer Patient Advocacy	Lung Cancer	4	en	380	420	1932	724	112	0	8804	Lung Cancer Social Media Chat	-25200	Pacific Time (US & Canada)	FALSE
1012	Cancer Patient Advocacy	Lung Cancer	4	en	380	420	1489	175	133	0	2837	Based in Seattle, WA	-25200	Pacific Time (US & Canada)	FALSE
1013	Cancer Patient Advocacy	Lung Cancer	4	en	342	361	1469	1796	28	0	3903	Worldwide	-14400	Eastern Time (US & Canada)	FALSE
1014	Cancer Patient Advocacy	Lung Cancer	4	en	326	253	2552	124	85	0	142		-18000	Central Time (US & Canada)	FALSE
1015	Cancer Patient Advocacy	Lung Cancer	4	en	326	245	1485	586	68	0	1472				FALSE
1016	Cancer Patient Advocacy	Lung Cancer	4	en	320	288	1206	1794	38	0	13062	National Events			FALSE
1017	Cancer Patient Advocacy	Lung Cancer	4	en	315	925	1807	1245	103	0	6077	Palo Alto, California	-25200	Pacific Time (US & Canada)	FALSE
1018	Cancer Patient Advocacy	Lung Cancer	4	en	315	454	604	1142	39	0	756	Indiana University, IUPUI			FALSE
1019	Cancer Patient Advocacy	Lung Cancer	4	en	308	381	7069	802	103	0	7973	Dallas / Ft. Worth	-18000	Central Time (US & Canada)	TRUE
1020	Cancer Patient Advocacy	Lung Cancer	4	en	299	411	352	810	11	0	443	illinois	-18000	Central Time (US & Canada)	TRUE
1021	Cancer Patient Advocacy	Lung Cancer	4	en	293	261	1304	411	48	0	1235	United States	-25200	Pacific Time (US & Canada)	FALSE
1022	Cancer Patient Advocacy	Lung Cancer	4	en	288	327	205	517	27	0	676	Quebec	-14400	Eastern Time (US & Canada)	FALSE
1023	Cancer Patient Advocacy	Lung Cancer	4	en	284	345	722	893	48	0	2564	New York	-18000	Central Time (US & Canada)	FALSE
1024	Cancer Patient Advocacy	Lung Cancer	4	en	283	331	825	371	25	0	907	New York, NY	-14400	Eastern Time (US & Canada)	FALSE
1025	Cancer Patient Advocacy	Lung Cancer	4	en	280	214	1080	267	38	0	2618	Oregon City, OR	-25200	Pacific Time (US & Canada)	TRUE
1026	Cancer Patient Advocacy	Lung Cancer	4	en	270	228	1553	422	47	0	1648		-18000	Central Time (US & Canada)	FALSE
1027	Cancer Patient Advocacy	Lung Cancer	4	en	254	239	4071	509	76	0	2504		-10800	Atlantic Time (Canada)	FALSE
1028	Cancer Patient Advocacy	Lung Cancer	4	en	250	252	779	593	66	0	8072	Louisiana	-14400	Eastern Time (US & Canada)	FALSE
1029	Cancer Patient Advocacy	Lung Cancer	4	en	243	331	1782	2115	48	0	5270	India	19800	New Delhi	FALSE
1030	Cancer Patient Advocacy	Lung Cancer	4	en	242	316	340	960	8	0	179		-21600	Mountain Time (US & Canada)	FALSE
1031	Cancer Patient Advocacy	Lung Cancer	4	es	241	267	1199	1863	49	0	1899	Madrid, Spain	7200	Belgrade	FALSE
1032	Cancer Patient Advocacy	Lung Cancer	4	en	238	307	551	870	46	0	5534	Maine, USA			FALSE
1033	Cancer Patient Advocacy	Lung Cancer	4	en	236	111	616	418	26	0	1525	High Point, NC	-14400	Eastern Time (US & Canada)	TRUE
1034	Cancer Patient Advocacy	Lung Cancer	4	en	231	246	808	452	86	0	6575				FALSE
1035	Cancer Patient Advocacy	Lung Cancer	4	en	228	314	3712	552	57	0	846	Washington, DC	-14400	Eastern Time (US & Canada)	FALSE
1036	Cancer Patient Advocacy	Lung Cancer	4	en	218	270	396	475	16	0	1139	Tampa, FL	-10800	Atlantic Time (Canada)	TRUE
1037	Cancer Patient Advocacy	Lung Cancer	4	en	216	134	314	600	21	0	809	Northern California			FALSE
1038	Cancer Patient Advocacy	Lung Cancer	4	en	213	326	224	637	8	0	661	New Jersey			FALSE
1039	Cancer Patient Advocacy	Lung Cancer	4	en	208	210	1198	288	19	0	383				FALSE
1040	Cancer Patient Advocacy	Lung Cancer	4	en	207	334	450	854	0	0	748	Columbia, SC			FALSE
1041	Cancer Patient Advocacy	Lung Cancer	4	en	202	66	820	207	17	0	241	Punta Gorda, FL	-18000	Central Time (US & Canada)	FALSE
1042	Cancer Patient Advocacy	Lung Cancer	4	en	197	190	270	355	12	0	412				TRUE
1043	Cancer Patient Advocacy	Lung Cancer	4	en	197	133	569	346	24	0	1267	Lafayette, La.	-18000	Central Time (US & Canada)	TRUE
1044	Cancer Patient Advocacy	Lung Cancer	4	en	195	145	922	840	48	0	2376	Kaneohe, HI	-14400	Eastern Time (US & Canada)	TRUE
1045	Cancer Patient Advocacy	Lung Cancer	4	en	190	275	183	592	9	0	183	Phoenix, AZ and Seattle, WA	-25200	Arizona	TRUE
1046	Cancer Patient Advocacy	Lung Cancer	4	en	189	195	1041	1011	65	0	3785	Madrid, Spain	-14400	Eastern Time (US & Canada)	TRUE
1047	Cancer Patient Advocacy	Lung Cancer	4	en	188	90	470	173	18	0	190	Colorado			FALSE
1048	Cancer Patient Advocacy	Lung Cancer	4	de	186	290	266	227	16	0	369	Cologne, Germany	10800	Athens	TRUE
1049	Cancer Patient Advocacy	Lung Cancer	4	en	182	153	1187	275	39	0	901	Rochester, MN	-18000	Central Time (US & Canada)	TRUE
1050	Cancer Patient Advocacy	Lung Cancer	4	en	181	176	451	211	0	0	535	Little Rock, AR	-18000	Central Time (US & Canada)	TRUE
1051	Cancer Patient Advocacy	Lung Cancer	4	en	170	161	1288	2356	43	0	563	Chicago, IL			TRUE
1052	Cancer Patient Advocacy	Lung Cancer	4	en	165	97	527	329	47	0	2017	Nevada			FALSE
1053	Cancer Patient Advocacy	Lung Cancer	4	en	159	157	790	320	24	0	1338	St Simons Island, GA			TRUE
1054	Cancer Patient Advocacy	Lung Cancer	4	en	153	191	238	608	29	0	1597	Sioux Falls			TRUE
1055	Cancer Patient Advocacy	Lung Cancer	4	en	151	174	576	1089	10	0	886	2 North Meridian Street	-14400	Eastern Time (US & Canada)	FALSE
1056	Cancer Patient Advocacy	Lung Cancer	4	en	150	110	337	171	25	0	1726	South Jersey	-14400	Eastern Time (US & Canada)	FALSE
1057	Cancer Patient Advocacy	Lung Cancer	4	en	149	157	411	315	18	0	809	California, USA	-25200	Pacific Time (US & Canada)	TRUE
1058	Cancer Patient Advocacy	Lung Cancer	4	en	146	120	340	253	21	0	587	Rochester			TRUE
1059	Cancer Patient Advocacy	Lung Cancer	4	en	141	139	281	234	6	0	665	Missouri	-18000	Central Time (US & Canada)	FALSE
1060	Cancer Patient Advocacy	Lung Cancer	4	en	138	48	636	965	22	0	690	Ft. Lauderdale	-14400	Eastern Time (US & Canada)	FALSE
1061	Cancer Patient Advocacy	Lung Cancer	4	en	138	111	2239	270	14	0	561				FALSE
1062	Cancer Patient Advocacy	Lung Cancer	4	en	116	60	581	547	33	0	5884	Central New Jersey			TRUE
1063	Cancer Patient Advocacy	Lung Cancer	4	en	114	116	289	349	38	0	1263	Kentucky			TRUE
1064	Cancer Patient Advocacy	Lung Cancer	4	en	113	80	429	397	26	0	2807				FALSE
1065	Cancer Patient Advocacy	Lung Cancer	4	en	105	119	298	703	27	0	3043	NH Seacoast			FALSE
1066	Cancer Patient Advocacy	Lung Cancer	4	en	63	444	3904	1750	28	0	608	National	-18000	Central Time (US & Canada)	TRUE
1067	Cancer Patient Advocacy	Lung Cancer	4	en	13	1013	2482	1591	195	0	9846	Sacramento	-25200	Pacific Time (US & Canada)	TRUE
1068	Life Sciences	BioPharma Research	5	en	1951	1214	79909	6139	1728	0	24047	Washington, DC	-14400	Eastern Time (US & Canada)	TRUE
1069	Life Sciences	BioPharma Research	5	en	1819	810	39410	2464	1237	0	25742		-14400	Eastern Time (US & Canada)	TRUE
1070	Life Sciences	BioPharma Research	5	en	1544	2515	45853	12449	379	0	5514	Hercules, CA, USA	-25200	Pacific Time (US & Canada)	TRUE
1071	Life Sciences	BioPharma Research	5	en	1447	1708	10303	2374	387	0	1322	La Jolla, CA	-25200	Pacific Time (US & Canada)	TRUE
1072	Life Sciences	BioPharma Research	5	en	1247	1442	19548	18966	263	0	9947	Dallas, TX			TRUE
1073	Life Sciences	BioPharma Research	5	en	1123	1256	5860	2075	247	0	5110	Needham, MA	-14400	Eastern Time (US & Canada)	TRUE
1074	Life Sciences	BioPharma Research	5	en	1047	905	968	109	0	0	3361	Сергач	3600	London	FALSE
1075	Life Sciences	BioPharma Research	5	en	1047	1154	3902	3686	131	0	3746	Switzerland	7200	Bern	FALSE
1076	Life Sciences	BioPharma Research	5	en	1013	1266	5202	1289	244	0	3559	California, USA	-25200	Pacific Time (US & Canada)	TRUE
1077	Life Sciences	BioPharma Research	5	en	971	680	9678	1317	456	0	19958	New York, NY	-14400	Eastern Time (US & Canada)	FALSE
1078	Life Sciences	BioPharma Research	5	en	895	1217	418	2069	8	0	942	York Harbor, ME			FALSE
1079	Life Sciences	BioPharma Research	5	en	859	1068	5621	4284	184	0	15046	Tuebingen (Germany)	7200	Berlin	TRUE
1080	Life Sciences	BioPharma Research	5	en	854	935	5202	179	290	0	13122	Orange County, CA - USA	-25200	Pacific Time (US & Canada)	TRUE
1081	Life Sciences	BioPharma Research	5	en	815	1038	6013	2963	0	0	1909	Global	-14400	Eastern Time (US & Canada)	TRUE
1082	Life Sciences	BioPharma Research	5		782	377	0	0	0	0	0		0		FALSE
1083	Life Sciences	BioPharma Research	5	en	764	1096	1451	2129	53	0	5355	Big Horn Wyoming	-21600	Mountain Time (US & Canada)	FALSE
1084	Life Sciences	BioPharma Research	5	en	762	889	2363	2192	63	0	317	Mountain View, CA	-25200	Pacific Time (US & Canada)	TRUE
1085	Life Sciences	BioPharma Research	5	en	759	788	4000	4832	506	0	18877	Global	-21600	Mountain Time (US & Canada)	FALSE
1086	Life Sciences	BioPharma Research	5	en	759	984	912	4172	13	0	134	Palo Alto, CA	-25200	Pacific Time (US & Canada)	TRUE
1087	Life Sciences	BioPharma Research	5	en	751	1155	379	2089	15	0	628	London			TRUE
1088	Life Sciences	BioPharma Research	5	en	749	890	2632	2246	109	0	6954	Grass Valley, CA	-25200	Pacific Time (US & Canada)	TRUE
1089	Life Sciences	BioPharma Research	5	en	743	752	12142	6685	336	0	99676	Vancouver, British Columbia			TRUE
1090	Life Sciences	BioPharma Research	5	en	727	1188	871	4448	0	0	679	Plymouth, Michigan	-14400	Eastern Time (US & Canada)	TRUE
1091	Life Sciences	BioPharma Research	5	en	726	1007	1629	2210	55	0	3215				FALSE
1092	Life Sciences	BioPharma Research	5	en	721	780	2779	2933	112	0	2315	CT, USA	-14400	Eastern Time (US & Canada)	FALSE
1093	Life Sciences	BioPharma Research	5	en	715	1042	1942	245	101	0	8394		-25200	Pacific Time (US & Canada)	FALSE
1094	Life Sciences	BioPharma Research	5	en	710	896	1145	3942	43	0	1282	San Diego, CA	-25200	Pacific Time (US & Canada)	TRUE
1095	Life Sciences	BioPharma Research	5	en-GB	706	853	455	1998	6	0	314	London			TRUE
1096	Life Sciences	BioPharma Research	5	en	701	863	1350	2273	102	0	12243	Ottawa, ON, Canada			FALSE
1097	Life Sciences	BioPharma Research	5	en	697	846	943	1882	25	0	859	Sydney, Australia	36000	Sydney	TRUE
1098	Life Sciences	BioPharma Research	5	en	695	869	4189	2771	178	0	645	UK	3600	Edinburgh	FALSE
1099	Life Sciences	BioPharma Research	5	en	692	1004	1097	5000	19	0	481	Nashik, Maharashtra	-25200	Pacific Time (US & Canada)	FALSE
1100	Life Sciences	BioPharma Research	5	en	692	880	3814	2532	105	0	3360	Winooski, VT USA	-14400	Eastern Time (US & Canada)	TRUE
1101	Life Sciences	BioPharma Research	5		691	597	0	0	0	0	0		0		FALSE
1102	Life Sciences	BioPharma Research	5	en	688	871	1334	2308	161	0	4152	Global	3600	London	TRUE
1103	Life Sciences	BioPharma Research	5	en	678	912	6731	4132	177	0	1812	Billerica, MA USA	-14400	Eastern Time (US & Canada)	FALSE
1104	Life Sciences	BioPharma Research	5	en	674	818	518	1985	17	0	399	Washington, DC			FALSE
1105	Life Sciences	BioPharma Research	5	en	673	427	1846	2505	36	0	1250	UK	3600	London	FALSE
1106	Life Sciences	BioPharma Research	5	en	671	833	700	1219	17	0	831	Madison, WI 53711			TRUE
1107	Life Sciences	BioPharma Research	5	en	664	940	565	1947	7	0	412	USA	-14400	Eastern Time (US & Canada)	TRUE
1108	Life Sciences	BioPharma Research	5	en	663	751	1846	4984	197	0	3679	Bangalore, INDIA			FALSE
1109	Life Sciences	BioPharma Research	5	en	654	746	8134	2263	171	0	2235	Los Angeles, CA	-25200	Pacific Time (US & Canada)	TRUE
1110	Life Sciences	BioPharma Research	5	en	648	730	2811	4239	118	0	19773	Canada	-25200	Pacific Time (US & Canada)	FALSE
1111	Life Sciences	BioPharma Research	5	en	635	829	4238	2031	120	0	4347	Global	3600	London	TRUE
1112	Life Sciences	BioPharma Research	5	en	629	745	1630	1776	65	0	12537	Bangalore	19800	New Delhi	FALSE
1113	Life Sciences	BioPharma Research	5	en	623	876	13527	11659	58	0	4740	Sarasota, Florida	-14400	Eastern Time (US & Canada)	FALSE
1114	Life Sciences	BioPharma Research	5	en	612	774	2053	2049	75	0	5845	Roosevelt, NJ	-14400	Eastern Time (US & Canada)	FALSE
1115	Life Sciences	BioPharma Research	5	en	609	801	974	1598	16	0	838	San Diego, CA	-25200	Pacific Time (US & Canada)	FALSE
1116	Life Sciences	BioPharma Research	5	en	603	625	5913	1505	390	0	255153	UK	3600	London	FALSE
1117	Life Sciences	BioPharma Research	5	en	599	702	1975	1912	69	0	2575	San Rafael, CA	-25200	Pacific Time (US & Canada)	TRUE
1118	Life Sciences	BioPharma Research	5	en	589	761	2121	764	56	0	3496	International	3600	London	FALSE
1119	Life Sciences	BioPharma Research	5	en	589	532	43106	1101	245	0	2831	Global	-14400	Eastern Time (US & Canada)	TRUE
1120	Life Sciences	BioPharma Research	5	en	586	685	3667	2853	324	0	11192	Maryland	-14400	Eastern Time (US & Canada)	TRUE
1121	Life Sciences	BioPharma Research	5	en	577	790	1962	1695	38	0	1065	Cambridge, England	3600	London	FALSE
1122	Life Sciences	BioPharma Research	5	es	574	674	1314	1836	22	0	323	Monterrey, Mexico			TRUE
1123	Life Sciences	BioPharma Research	5	en	572	686	2007	2450	31	0	1650	SFO - BLR - DBX	19800	New Delhi	FALSE
1124	Life Sciences	BioPharma Research	5	en	571	756	2393	1584	78	0	1223	Agilent Genomics	-36000	Hawaii	TRUE
1125	Life Sciences	BioPharma Research	5	en	570	679	999	3211	4	0	155	New Delhi, Delhi			FALSE
1126	Life Sciences	BioPharma Research	5	en	569	590	5205	1628	181	0	3564	USA & Canada	-25200	Pacific Time (US & Canada)	FALSE
1127	Life Sciences	BioPharma Research	5	en	554	451	1626	2632	46	0	1875	London, UK	3600	London	FALSE
1128	Life Sciences	BioPharma Research	5	en	550	771	920	1122	64	0	750	Buffalo, NY	-14400	Eastern Time (US & Canada)	FALSE
1129	Life Sciences	BioPharma Research	5	en	549	708	1636	1536	64	0	9618	Electric Works, Sheffield, UK	3600	London	FALSE
1130	Life Sciences	BioPharma Research	5	en	545	605	1564	1177	30	0	1347	Norcross, GA, USA	-14400	Eastern Time (US & Canada)	FALSE
1131	Life Sciences	BioPharma Research	5	en	542	638	1975	1594	61	0	927	San Diego, CA	-25200	Pacific Time (US & Canada)	FALSE
1132	Life Sciences	BioPharma Research	5	en	540	448	8747	491	166	0	5193		-18000	Central Time (US & Canada)	FALSE
1133	Life Sciences	BioPharma Research	5	en	536	749	1010	1918	22	0	568	Richmond, VA	-25200	Pacific Time (US & Canada)	TRUE
1134	Life Sciences	BioPharma Research	5	en	533	503	7033	3530	129	0	1848	Zurich, Switzerland	7200	Bern	FALSE
1135	Life Sciences	BioPharma Research	5		531	645	0	0	0	0	0		0		FALSE
1136	Life Sciences	BioPharma Research	5	fr	529	595	1598	4639	348	0	7071		7200	Belgrade	FALSE
1137	Life Sciences	BioPharma Research	5	en	529	712	882	1525	19	0	391	San Diego, CA	-25200	Pacific Time (US & Canada)	FALSE
1138	Life Sciences	BioPharma Research	5	en	528	385	1918	507	107	0	1819	Our Online #FDA483 Library	-21600	Mountain Time (US & Canada)	FALSE
1139	Life Sciences	BioPharma Research	5	en	521	560	14952	588	227	0	6515	Waltham, MA	-14400	Eastern Time (US & Canada)	FALSE
1140	Life Sciences	BioPharma Research	5	en	521	767	1157	1507	39	0	1256	Plymouth, Minnesota, USA	-18000	Central Time (US & Canada)	TRUE
1141	Life Sciences	BioPharma Research	5	en	520	773	600	1723	56	0	3120	Cleveland, OH			TRUE
1142	Life Sciences	BioPharma Research	5	en	518	722	54789	2152	46	0	10578	Amsterdam, Noord-Holland	7200	Amsterdam	TRUE
1143	Life Sciences	BioPharma Research	5	en	516	505	3127	3196	64	0	4039	UK	3600	London	TRUE
1144	Life Sciences	BioPharma Research	5	en	513	612	546	735	24	0	1926	Nationwide	-14400	Eastern Time (US & Canada)	TRUE
1145	Life Sciences	BioPharma Research	5	en	513	516	3660	3224	67	0	567	Petaluma, CA | Novato, CA	-25200	Pacific Time (US & Canada)	FALSE
1146	Life Sciences	BioPharma Research	5	en	509	698	1039	1219	26	0	1592	Los Angeles	-25200	Pacific Time (US & Canada)	FALSE
1147	Life Sciences	BioPharma Research	5	en	508	709	298	1601	8	0	111				FALSE
1148	Life Sciences	BioPharma Research	5	en	502	646	2974	1594	59	0	1849	Silicon Valley	7200	Amsterdam	TRUE
1149	Life Sciences	BioPharma Research	5	en	496	738	1811	2119	68	0	2122	Albany, New York	-10800	Atlantic Time (Canada)	TRUE
1150	Life Sciences	BioPharma Research	5	en	491	678	1558	1112	0	0	563	Konstanz, Germany	7200	Berlin	TRUE
1151	Life Sciences	BioPharma Research	5	en	489	618	1016	1817	12	0	1067	#Boston • #Cambridge • #USA	-14400	Eastern Time (US & Canada)	FALSE
1152	Life Sciences	BioPharma Research	5	en	487	638	1412	4975	39	0	916	Glasgow, Scotland			TRUE
1153	Life Sciences	BioPharma Research	5		487	218	0	0	0	0	0		0		FALSE
1154	Life Sciences	BioPharma Research	5	en	480	468	5368	443	160	0	2246	Ipswich, MA	-18000	Quito	TRUE
1155	Life Sciences	BioPharma Research	5	en	477	592	524	1123	3	0	89	South San Francisco, CA			TRUE
1156	Life Sciences	BioPharma Research	5	en	473	474	2221	3801	50	0	1267	Midland, Ontario ,Canada	-25200	Pacific Time (US & Canada)	FALSE
1157	Life Sciences	BioPharma Research	5	en	473	555	1489	4835	17	0	388	Edmonton, Canada	-21600	Mountain Time (US & Canada)	TRUE
1158	Life Sciences	BioPharma Research	5	en	470	456	3901	208	138	0	9839	South San Francisco, CA	-25200	Pacific Time (US & Canada)	TRUE
1159	Life Sciences	BioPharma Research	5	en	470	526	4614	1319	188	0	1999	Ottawa, Canada	-14400	Eastern Time (US & Canada)	FALSE
1160	Life Sciences	BioPharma Research	5	en	466	600	2829	1216	75	0	976	Wayne, Pennsylvania	-14400	Eastern Time (US & Canada)	TRUE
1161	Life Sciences	BioPharma Research	5	en-gb	466	613	1052	1794	46	0	1066		3600	London	FALSE
1162	Life Sciences	BioPharma Research	5	en	466	402	4297	3936	105	0	1385	CA, NC, MA, NJ	-28800	Alaska	FALSE
1163	Life Sciences	BioPharma Research	5	en	466	466	2	0	0	0	0		-14400	Eastern Time (US & Canada)	FALSE
1164	Life Sciences	BioPharma Research	5	en	466	760	1289	4207	35	0	2911	Louisville, KY USA	-10800	Atlantic Time (Canada)	TRUE
1165	Life Sciences	BioPharma Research	5	en	462	604	439	590	34	0	1089	Gothenburg, Sweden	-25200	Pacific Time (US & Canada)	FALSE
1166	Life Sciences	BioPharma Research	5	en	461	734	777	2938	43	0	4610	Paris	7200	Paris	TRUE
1167	Life Sciences	BioPharma Research	5	en	461	635	3695	3722	45	0	6758	Newcastle Upon Tyne, England	0	UTC	FALSE
1168	Life Sciences	BioPharma Research	5	en	460	471	6624	1218	211	0	52615	UK	3600	London	FALSE
1169	Life Sciences	BioPharma Research	5	en	460	491	946	2613	27	0	1478	UK			FALSE
1170	Life Sciences	BioPharma Research	5	en	458	470	590	888	34	0	727	Lund, Sweden	7200	Copenhagen	TRUE
1171	Life Sciences	BioPharma Research	5	en	454	547	4966	2159	140	0	4934	Cambridge & London	3600	London	FALSE
1172	Life Sciences	BioPharma Research	5	de	454	569	1156	1638	8	0	443	Zürich, Schweiz			FALSE
1173	Life Sciences	BioPharma Research	5	en	453	524	829	1403	32	0	803	San Diego, California			FALSE
1174	Life Sciences	BioPharma Research	5	de	450	525	2098	1775	42	0	1533	Baden, Basel, Frankfurt a.M.	7200	Bern	FALSE
1175	Life Sciences	BioPharma Research	5	en	440	266	5519	149	82	0	1282				FALSE
1176	Life Sciences	BioPharma Research	5	en	439	369	6639	1413	279	0	9622		-14400	Eastern Time (US & Canada)	FALSE
1177	Life Sciences	BioPharma Research	5	en	439	854	1687	1377	16	0	2466	Cambridge, UK	3600	London	FALSE
1178	Life Sciences	BioPharma Research	5	en-gb	438	634	1796	2497	99	0	1744		3600	Dublin	FALSE
1179	Life Sciences	BioPharma Research	5	en	434	260	98759	459	399	0	17076	Worldwide	-25200	Pacific Time (US & Canada)	FALSE
1180	Life Sciences	BioPharma Research	5	en	434	660	547	1361	15	0	680	Cambridge, UK	3600	London	FALSE
1181	Life Sciences	BioPharma Research	5	pt	433	572	1467	4637	20	0	81	Santa Maria da Feira, Portugal	3600	Lisbon	TRUE
1182	Life Sciences	BioPharma Research	5	en	432	443	611	2412	63	0	298	Boston, MA	-14400	Eastern Time (US & Canada)	FALSE
1183	Life Sciences	BioPharma Research	5	en	432	656	1143	4998	4	0	11835	AURANGABAD, Maharashtra, India	19800	New Delhi	FALSE
1184	Life Sciences	BioPharma Research	5	en	430	700	1343	2568	64	0	1320	Warrington	3600	Casablanca	TRUE
1185	Life Sciences	BioPharma Research	5	en	429	612	1268	1075	26	0	707	USA	-14400	Eastern Time (US & Canada)	FALSE
1186	Life Sciences	BioPharma Research	5	en	428	537	673	1516	11	0	274	Cambridge MA			TRUE
1187	Life Sciences	BioPharma Research	5	en	427	5128	259672	1693	62	0	7283	Microarray HQ	-25200	Pacific Time (US & Canada)	TRUE
1188	Life Sciences	BioPharma Research	5	en	426	559	1523	1415	62	0	2788	Facilities in the UK & Sweden	-25200	Pacific Time (US & Canada)	TRUE
1189	Life Sciences	BioPharma Research	5	en	425	636	771	1742	12	0	110	UK			FALSE
1190	Life Sciences	BioPharma Research	5	en	423	408	6421	180	180	0	7472		-18000	Central Time (US & Canada)	TRUE
1191	Life Sciences	BioPharma Research	5	en	421	275	8160	414	210	0	1267	Hilden, Germany	-7200	Greenland	FALSE
1192	Life Sciences	BioPharma Research	5	en	420	532	1288	1103	95	0	5396		3600	London	TRUE
1193	Life Sciences	BioPharma Research	5	en	416	562	471	1506	25	0	879	New York, NY	-14400	Eastern Time (US & Canada)	TRUE
1194	Life Sciences	BioPharma Research	5	en	416	583	861	2120	9	0	201	Milton Park, Abingdon, UK	3600	London	TRUE
1195	Life Sciences	BioPharma Research	5	en	415	551	720	1772	8	0	102	Hayward, CA			FALSE
1196	Life Sciences	BioPharma Research	5	en	414	474	3115	880	29	0	1004	United Kingdom	3600	Casablanca	FALSE
1197	Life Sciences	BioPharma Research	5	en	413	529	768	3167	33	0	691	Bozeman, Montana	-25200	Tijuana	TRUE
1198	Life Sciences	BioPharma Research	5	en	408	515	1897	1683	58	0	10150	The Netherlands	-14400	Eastern Time (US & Canada)	TRUE
1199	Life Sciences	BioPharma Research	5	en	407	441	4212	2823	131	0	6525	Canada	-18000	Quito	FALSE
1200	Life Sciences	BioPharma Research	5	en	406	528	2729	1033	75	0	1174	Albany, New York	-14400	Eastern Time (US & Canada)	FALSE
1201	Life Sciences	BioPharma Research	5	en	402	474	1710	1087	53	0	1650	Bethesda, MD	-14400	Eastern Time (US & Canada)	FALSE
1202	Life Sciences	BioPharma Research	5	en	399	584	1043	1804	11	0	2244				FALSE
1203	Life Sciences	BioPharma Research	5	en-gb	398	589	1342	2026	72	0	1878	Northern Ireland	7200	Amsterdam	FALSE
1204	Life Sciences	BioPharma Research	5	en	398	510	762	1094	19	0	120	Bothell, WA	-25200	Arizona	FALSE
1205	Life Sciences	BioPharma Research	5	en	394	538	6559	2746	7	0	287	London	3600	London	FALSE
1206	Life Sciences	BioPharma Research	5	en	391	441	4116	2069	189	0	3417	Informatics Software	-14400	Eastern Time (US & Canada)	TRUE
1207	Life Sciences	BioPharma Research	5	en	387	377	2266	461	99	0	2476	Washington, DC	-14400	Eastern Time (US & Canada)	FALSE
1208	Life Sciences	BioPharma Research	5	en	387	330	12160	220	143	0	4867		-25200	Pacific Time (US & Canada)	TRUE
1209	Life Sciences	BioPharma Research	5	en	385	390	1937	5001	46	0	1673		-25200	Pacific Time (US & Canada)	TRUE
1210	Life Sciences	BioPharma Research	5	en	385	499	514	1977	21	0	145	Worldwide			FALSE
1211	Life Sciences	BioPharma Research	5	en	377	430	1165	1916	34	0	2238	Bath, UK	3600	London	FALSE
1212	Life Sciences	BioPharma Research	5	en	377	408	1158	1003	158	0	66568	Rotterdam	7200	Brussels	FALSE
1213	Life Sciences	BioPharma Research	5	fr	375	490	310	2371	10	0	329	FRANCE	10800	Athens	FALSE
1214	Life Sciences	BioPharma Research	5	en	372	581	512	1309	29	0	1152	Cambridge, UK	3600	London	FALSE
1215	Life Sciences	BioPharma Research	5		371	113	0	0	0	0	0		0		FALSE
1216	Life Sciences	BioPharma Research	5	fr	370	451	291	1188	5	0	175	Huningue, Alsace	7200	Paris	FALSE
1217	Life Sciences	BioPharma Research	5	en	368	464	1136	978	37	0	3034	Cambridge, UK	3600	London	FALSE
1218	Life Sciences	BioPharma Research	5	en	368	158	5813	438	160	0	4353	South San Francisco, CA	-14400	Eastern Time (US & Canada)	FALSE
1219	Life Sciences	BioPharma Research	5	en	365	407	1873	584	73	0	2901	Austin, TX	-18000	Central Time (US & Canada)	TRUE
1220	Life Sciences	BioPharma Research	5	en	360	354	2675	423	169	0	16203	Rockaway, NJ	-18000	Quito	TRUE
1221	Life Sciences	BioPharma Research	5	en	357	909	19651	3500	113	0	745	Hercules, California	-25200	Pacific Time (US & Canada)	FALSE
1222	Life Sciences	BioPharma Research	5	en	356	478	341	1979	23	0	324	Hyderabad, India	19800	Kolkata	TRUE
1223	Life Sciences	BioPharma Research	5	en	349	830	6554	362	181	0	3477	Orange County, CA	-25200	Pacific Time (US & Canada)	TRUE
1224	Life Sciences	BioPharma Research	5	en	345	392	2992	2139	32	0	5033				FALSE
1225	Life Sciences	BioPharma Research	5	en	342	378	516	1366	15	0	381	Tinton Falls, NJ	-14400	Eastern Time (US & Canada)	FALSE
1226	Life Sciences	BioPharma Research	5	fr	340	442	278	1862	28	0	1290	Paris, France			FALSE
1227	Life Sciences	BioPharma Research	5	en	338	469	2530	1304	80	0	1727		-14400	Eastern Time (US & Canada)	FALSE
1228	Life Sciences	BioPharma Research	5	en	337	477	1345	2073	50	0	1347	Huddersfield, UK	3600	Dublin	FALSE
1229	Life Sciences	BioPharma Research	5	en	334	433	1140	2129	20	0	451	Netherlands			FALSE
1230	Life Sciences	BioPharma Research	5	es	327	520	351	2153	291	0	14028				FALSE
1231	Life Sciences	BioPharma Research	5	en-gb	327	404	737	1764	32	0	1256		-39600	Midway Island	FALSE
1232	Life Sciences	BioPharma Research	5	en	326	275	7788	708	104	0	2923		-25200	Pacific Time (US & Canada)	TRUE
1233	Life Sciences	BioPharma Research	5	en	324	372	741	950	22	0	357	Newark, CA	-25200	Pacific Time (US & Canada)	FALSE
1234	Life Sciences	BioPharma Research	5	en	323	477	551	1264	34	0	1396	Manchester, UK			FALSE
1235	Life Sciences	BioPharma Research	5	en	322	323	1465	1285	38	0	3748	Boston, MA			FALSE
1236	Life Sciences	BioPharma Research	5	en	322	432	817	748	42	0	299	Oxford, UK	3600	London	FALSE
1237	Life Sciences	BioPharma Research	5	tr	321	487	405	1290	1	0	654		-7200	Greenland	TRUE
1238	Life Sciences	BioPharma Research	5	en	320	389	515	810	51	0	1070		-25200	Pacific Time (US & Canada)	TRUE
1239	Life Sciences	BioPharma Research	5	en	318	414	224	760	11	0	334		7200	Belgrade	FALSE
1240	Life Sciences	BioPharma Research	5	en	314	315	2761	725	56	0	8624	Hertfordshire	3600	London	TRUE
1241	Life Sciences	BioPharma Research	5	en	313	349	7085	1329	237	0	17172	USA	-14400	Eastern Time (US & Canada)	FALSE
1242	Life Sciences	BioPharma Research	5	en	310	453	1003	850	40	0	98	St Louis, USA	-18000	Central Time (US & Canada)	FALSE
1243	Life Sciences	BioPharma Research	5	en	310	440	975	1674	39	0	4136	Glasgow, Scotland	3600	Edinburgh	FALSE
1244	Life Sciences	BioPharma Research	5	en	308	304	555	350	45	0	1007	Rockville, MD	-14400	Eastern Time (US & Canada)	TRUE
1245	Life Sciences	BioPharma Research	5	en	307	304	1426	1080	53	0	428	Toronto			FALSE
1246	Life Sciences	BioPharma Research	5	fr	305	465	1167	1620	58	0	1099	Strasbourg, France	7200	Amsterdam	TRUE
1247	Life Sciences	BioPharma Research	5	en	303	327	444	906	7	0	179	San Mateo, CA	-25200	Pacific Time (US & Canada)	FALSE
1248	Life Sciences	BioPharma Research	5	es	303	431	347	1956	16	0	75	BARCELONA			FALSE
1249	Life Sciences	BioPharma Research	5	en	302	461	752	1983	30	0	1163	Dundee | Oxford | Edinburgh	3600	Edinburgh	FALSE
1250	Life Sciences	BioPharma Research	5	fr	301	382	508	1272	37	0	954		7200	Paris	FALSE
1251	Life Sciences	BioPharma Research	5	en	300	488	322	1171	9	0	241	London			FALSE
1252	Life Sciences	BioPharma Research	5	en	300	356	304	669	19	0	1014		-14400	Eastern Time (US & Canada)	TRUE
1253	Life Sciences	BioPharma Research	5	en	299	451	4281	1443	56	0	2944	Stamford, CT	-14400	Eastern Time (US & Canada)	TRUE
1254	Life Sciences	BioPharma Research	5	en	299	376	624	1372	10	0	328		7200	Brussels	FALSE
1255	Life Sciences	BioPharma Research	5	en	299	690	2781	1380	82	0	3523	Nottingham	3600	London	FALSE
1256	Life Sciences	BioPharma Research	5	en	297	293	1371	347	50	0	1551	San Diego	-25200	Pacific Time (US & Canada)	TRUE
1257	Life Sciences	BioPharma Research	5	en	297	410	1131	1778	39	0	1839	Madison, WI	-21600	Mountain Time (US & Canada)	TRUE
1258	Life Sciences	BioPharma Research	5	en	296	729	625	1272	17	0	649	PO Box 301179 Boston MA 02130	-14400	Eastern Time (US & Canada)	FALSE
1259	Life Sciences	BioPharma Research	5	en	295	371	673	757	15	0	479	Heidelberg	10800	Athens	TRUE
1260	Life Sciences	BioPharma Research	5	en	294	405	906	2318	60	0	1024	Kitchener, Ontario	-14400	Eastern Time (US & Canada)	FALSE
1261	Life Sciences	BioPharma Research	5	en	291	338	662	790	18	0	625	Carlsbad, CA	-25200	Pacific Time (US & Canada)	TRUE
1262	Life Sciences	BioPharma Research	5	en	290	315	1877	377	100	0	5508	St. Charles, IL			FALSE
1263	Life Sciences	BioPharma Research	5	en	284	391	575	774	30	0	943		7200	Paris	TRUE
1264	Life Sciences	BioPharma Research	5	en	283	319	843	1200	41	0	12049	North America	-14400	Eastern Time (US & Canada)	TRUE
1265	Life Sciences	BioPharma Research	5	en	282	288	2555	524	48	0	2361	South San Francisco, CA	-25200	Pacific Time (US & Canada)	FALSE
1266	Life Sciences	BioPharma Research	5	en	281	329	327	799	0	0	285	Bristol, England			FALSE
1267	Life Sciences	BioPharma Research	5	en	277	344	803	1146	30	0	1135		3600	London	FALSE
1268	Life Sciences	BioPharma Research	5	en	272	228	4279	505	151	0	913	Stevenage, London, Edinburgh	3600	London	FALSE
1269	Life Sciences	BioPharma Research	5	en	271	760	3448	1698	89	0	2823		-14400	Eastern Time (US & Canada)	FALSE
1270	Life Sciences	BioPharma Research	5	en	269	303	1827	530	66	0	677	Global	-18000	Central Time (US & Canada)	FALSE
1271	Life Sciences	BioPharma Research	5	en	264	414	243	827	8	0	187	SF Bay Area			FALSE
1272	Life Sciences	BioPharma Research	5	en	263	266	670	265	29	0	306	Ann Arbor, MI	-14400	Eastern Time (US & Canada)	FALSE
1273	Life Sciences	BioPharma Research	5	en	262	548	1574	970	49	0	1398	United Kingdom	3600	Dublin	FALSE
1274	Life Sciences	BioPharma Research	5	en	260	197	14581	512	507	0	17782		3600	London	TRUE
1275	Life Sciences	BioPharma Research	5	en	256	456	1098	5001	104	0	2352				FALSE
1276	Life Sciences	BioPharma Research	5	en	255	336	346	967	41	0	3908	Harvard School of PublicHealth			TRUE
1277	Life Sciences	BioPharma Research	5	en	254	386	237	1022	12	0	496	Berkeley	-25200	Pacific Time (US & Canada)	FALSE
1278	Life Sciences	BioPharma Research	5	en	253	384	249	1054	11	0	352	Grass Valley, CA	-25200	Arizona	TRUE
1279	Life Sciences	BioPharma Research	5	en	248	348	601	672	14	0	255	Alameda, CA	-25200	Pacific Time (US & Canada)	TRUE
1280	Life Sciences	BioPharma Research	5	en	245	298	1312	790	56	0	469	Washington, DC	-14400	Eastern Time (US & Canada)	FALSE
1281	Life Sciences	BioPharma Research	5	en	245	328	1704	1021	94	0	1539	Berlin, Germany	7200	Amsterdam	FALSE
1282	Life Sciences	BioPharma Research	5	en	244	345	507	685	7	0	179	San Diego, CA	-25200	Pacific Time (US & Canada)	TRUE
1283	Life Sciences	BioPharma Research	5	en	244	356	803	671	26	0	1422	Bohemia, NY	-14400	Eastern Time (US & Canada)	TRUE
1284	Life Sciences	BioPharma Research	5	en	240	213	3418	1678	148	0	2871	St Louis, MO	-18000	Central Time (US & Canada)	FALSE
1285	Life Sciences	BioPharma Research	5	fr	239	317	805	1105	29	0	187	France	7200	Paris	FALSE
1286	Life Sciences	BioPharma Research	5	en	236	592	604	2012	10	0	258	Phoenix, AZ	-25200	Pacific Time (US & Canada)	FALSE
1287	Life Sciences	BioPharma Research	5	en	232	388	733	1112	12	0	616	Cardiff, UK	3600	London	FALSE
1288	Life Sciences	BioPharma Research	5	en	231	301	676	469	45	0	910	Cambridge, MA	-10800	Atlantic Time (Canada)	TRUE
1289	Life Sciences	BioPharma Research	5	en	230	265	511	1410	4	0	111	London	3600	London	TRUE
1290	Life Sciences	BioPharma Research	5	en	227	280	495	720	16	0	478	Norfolk	-14400	Eastern Time (US & Canada)	FALSE
1291	Life Sciences	BioPharma Research	5	en	227	148	9090	72	98	0	2381	For NA: http://bit.ly/K8TkbY	3600	London	FALSE
1292	Life Sciences	BioPharma Research	5	en	218	446	625	2032	24	0	592	Los Angeles, CA	-25200	Pacific Time (US & Canada)	TRUE
1293	Life Sciences	BioPharma Research	5	fr	218	196	2483	212	111	0	456	New York, NY and Paris, France	7200	Paris	FALSE
1294	Life Sciences	BioPharma Research	5	en	217	548	641	1512	4	0	1437	Woburn, MA	-14400	Eastern Time (US & Canada)	FALSE
1295	Life Sciences	BioPharma Research	5	tr	217	261	1266	4795	14	0	119	Turkiye	10800	Istanbul	FALSE
1296	Life Sciences	BioPharma Research	5	en	216	332	843	1666	9	0	259	Logan, UT	-21600	Mountain Time (US & Canada)	FALSE
1297	Life Sciences	BioPharma Research	5	en	216	601	581	1874	27	0	1155	CA, USA	-25200	Pacific Time (US & Canada)	FALSE
1298	Life Sciences	BioPharma Research	5	en	211	220	277	319	13	0	2224	London, England	3600	London	TRUE
1299	Life Sciences	BioPharma Research	5	en	207	295	361	548	10	0	491	United Kingdom			TRUE
1300	Life Sciences	BioPharma Research	5	en	202	562	593	1284	15	0	912	London	3600	London	TRUE
1301	Life Sciences	BioPharma Research	5	en	198	302	289	744	9	0	471	London, UK			FALSE
1302	Life Sciences	BioPharma Research	5	en	193	490	468	1243	15	0	232		-14400	Eastern Time (US & Canada)	FALSE
1303	Life Sciences	BioPharma Research	5	en	191	663	654	4252	9	0	366	Bangalore	19800	Chennai	FALSE
1304	Life Sciences	BioPharma Research	5	en	183	506	2945	1988	124	0	4810	Leeds, London & Worldwide	3600	London	FALSE
1305	Life Sciences	BioPharma Research	5	en	172	337	427	1723	27	0	1682	Reading, England	3600	London	FALSE
1306	Life Sciences	BioPharma Research	5	ar	167	394	901	3387	17	0	5201	lebanon			FALSE
1307	Life Sciences	BioPharma Research	5	en	156	640	549	4023	30	0	1790	Massachusetts, USA			FALSE
1308	Life Sciences	BioPharma Research	5	en	152	324	618	1488	27	0	1059	Netherlands & United States	7200	Amsterdam	TRUE
1309	Life Sciences	BioPharma Research	5	en-gb	142	876	3192	4357	129	0	5776	United Kingdom	3600	Dublin	FALSE
1310	Life Sciences	BioPharma Research	5	en	117	353	825	699	20	0	1752	UK	3600	London	FALSE
1311	Life Sciences	BioPharma Research	5	en	83	387	923	1886	71	0	465	Atlanta, GA	-14400	Eastern Time (US & Canada)	TRUE
1312	Life Sciences	BioPharma Research	5	en	80	226	227	1089	0	0	247				FALSE
1313	Life Sciences	BioPharma Research	5	en	62	346	1238	1042	55	0	3450	St. Louis, MO	-18000	Central Time (US & Canada)	FALSE
1314	Life Sciences	BioPharma Research	5	en	57	313	930	1149	0	0	2864	UK	3600	London	TRUE
1315	Life Sciences	BioPharma Research	5	en-gb	24	724	1061	942	36	0	1668	Todmorden, England	-25200	Pacific Time (US & Canada)	TRUE
1316	Cancer Patient Advocacy	Cancer Support	6	en	4657	1989	66658	2954	1383	0	15543	Houston, Texas	-18000	Central Time (US & Canada)	TRUE
1317	Cancer Patient Advocacy	Cancer Support	6	en	2726	1328	20901	2203	684	0	10410	United States	-18000	Central Time (US & Canada)	TRUE
1318	Cancer Patient Advocacy	Cancer Support	6	en	2068	1836	9679	2637	249	0	1626	Seattle, WA	-25200	Pacific Time (US & Canada)	FALSE
1319	Cancer Patient Advocacy	Cancer Support	6	en	2056	1846	12302	1835	298	0	7099	1-888-793-9355	-14400	Eastern Time (US & Canada)	TRUE
1320	Cancer Patient Advocacy	Cancer Support	6	en	2046	1648	19906	3171	480	0	12868		-18000	Central Time (US & Canada)	TRUE
1321	Cancer Patient Advocacy	Cancer Support	6	en	2002	2105	9181	2012	256	0	6510		-21600	Mountain Time (US & Canada)	FALSE
1322	Cancer Patient Advocacy	Cancer Support	6	en	1946	2409	12331	6883	351	0	2260	national	-18000	Central Time (US & Canada)	FALSE
1323	Cancer Patient Advocacy	Cancer Support	6	en	1919	1662	14870	3620	482	0	6686	New York, NY	-14400	Eastern Time (US & Canada)	TRUE
1324	Cancer Patient Advocacy	Cancer Support	6	en	1913	2231	6914	7111	211	0	4961	Louisville, KY, USA	-14400	Eastern Time (US & Canada)	TRUE
1325	Cancer Patient Advocacy	Cancer Support	6	en	1759	2406	3684	4993	90	0	7715		-14400	Eastern Time (US & Canada)	FALSE
1326	Cancer Patient Advocacy	Cancer Support	6	en	1722	1744	12766	1805	391	0	19589	New York	-14400	Eastern Time (US & Canada)	TRUE
1327	Cancer Patient Advocacy	Cancer Support	6	en	1663	1657	6955	1883	290	0	1282	Houston, TX	-18000	Central Time (US & Canada)	TRUE
1328	Cancer Patient Advocacy	Cancer Support	6	en	1498	1660	4204	2129	126	0	3714	Houston	-18000	Central Time (US & Canada)	FALSE
1329	Cancer Patient Advocacy	Cancer Support	6	en	1460	1797	4472	3795	114	0	7671	877-HOPENET	-14400	Eastern Time (US & Canada)	FALSE
1330	Cancer Patient Advocacy	Cancer Support	6	en	1445	1774	8364	6756	355	0	7599	Chicago, IL	-18000	Central Time (US & Canada)	TRUE
1331	Cancer Patient Advocacy	Cancer Support	6	en	1414	1525	3486	2852	125	0	6105	Denver, CO	-21600	Mountain Time (US & Canada)	FALSE
1332	Cancer Patient Advocacy	Cancer Support	6	en	1382	1610	3832	3325	73	0	2009		-18000	Quito	FALSE
1333	Cancer Patient Advocacy	Cancer Support	6	en	1371	1520	8166	5929	256	0	2432	Chicago	-18000	Central Time (US & Canada)	TRUE
1334	Cancer Patient Advocacy	Cancer Support	6	en	1304	1513	3395	2936	101	0	14087	USA	-18000	Quito	FALSE
1335	Cancer Patient Advocacy	Cancer Support	6	en	1293	1499	13866	9802	451	0	663	National	-14400	Eastern Time (US & Canada)	FALSE
1336	Cancer Patient Advocacy	Cancer Support	6	en	1291	703	25572	1419	443	0	19235	United States	-18000	Quito	FALSE
1337	Cancer Patient Advocacy	Cancer Support	6	en	1270	1334	2872	1211	78	0	7580	International	36000	Brisbane	FALSE
1338	Cancer Patient Advocacy	Cancer Support	6		1219	679	0	0	0	0	0		0		FALSE
1339	Cancer Patient Advocacy	Cancer Support	6	en	1213	1235	3970	1896	105	0	1815				FALSE
1340	Cancer Patient Advocacy	Cancer Support	6	en	1188	1519	2492	2350	138	0	5196	Milton, Ontario, Canada	-18000	Central Time (US & Canada)	FALSE
1341	Cancer Patient Advocacy	Cancer Support	6	en	1181	1270	6531	5392	164	0	8329	Toronto, ON Canada	-14400	Eastern Time (US & Canada)	TRUE
1342	Cancer Patient Advocacy	Cancer Support	6	en	1157	1325	2328	1941	65	0	1660	Los Angeles	-25200	Pacific Time (US & Canada)	TRUE
1343	Cancer Patient Advocacy	Cancer Support	6	en	1134	1324	17331	9297	364	0	22672	Currently: Barcelona	-14400	Eastern Time (US & Canada)	TRUE
1344	Cancer Patient Advocacy	Cancer Support	6	en	1112	1178	10061	3589	333	0	5276	Encino, Los Angeles	-28800	Alaska	TRUE
1345	Cancer Patient Advocacy	Cancer Support	6	en	1105	1306	2064	1921	43	0	8173	New York	-18000	Central Time (US & Canada)	FALSE
1346	Cancer Patient Advocacy	Cancer Support	6	en	1095	1096	5917	5845	163	0	3822	Toronto, ON Canada	-18000	Quito	TRUE
1347	Cancer Patient Advocacy	Cancer Support	6	en	1089	736	34881	187	697	0	10031	World Wide	-25200	Pacific Time (US & Canada)	FALSE
1348	Cancer Patient Advocacy	Cancer Support	6	en	1082	1316	7765	1925	235	0	5190	Women Magazine	-21600	Mountain Time (US & Canada)	FALSE
1349	Cancer Patient Advocacy	Cancer Support	6	en	1053	1225	844	1931	14	0	591		-14400	Eastern Time (US & Canada)	FALSE
1350	Cancer Patient Advocacy	Cancer Support	6	en	1038	1212	1946	1955	66	0	7117	Rye, New York	-18000	Central Time (US & Canada)	FALSE
1351	Cancer Patient Advocacy	Cancer Support	6	en	1037	1115	541	1099	27	0	2567	Pennsylvania	7200	Amsterdam	FALSE
1352	Cancer Patient Advocacy	Cancer Support	6	en	1001	648	14466	700	475	0	6477	Frisco, TX, United States	-18000	Central Time (US & Canada)	TRUE
1353	Cancer Patient Advocacy	Cancer Support	6	en	990	1250	1528	1926	92	0	8635	New York, NY	-18000	Quito	FALSE
1354	Cancer Patient Advocacy	Cancer Support	6	en	988	1264	1665	1974	47	0	2843	Washington, DC	-10800	Atlantic Time (Canada)	TRUE
1355	Cancer Patient Advocacy	Cancer Support	6		979	1085	0	0	0	0	0		0		FALSE
1356	Cancer Patient Advocacy	Cancer Support	6	en	976	1177	1597	1907	37	0	4528	UK	3600	London	FALSE
1357	Cancer Patient Advocacy	Cancer Support	6	en	974	1158	786	2589	69	0	8414	New Mexico, U.S.A.			FALSE
1358	Cancer Patient Advocacy	Cancer Support	6	en	970	1028	3507	1239	96	0	5086	Rochester, NY	-14400	Eastern Time (US & Canada)	FALSE
1359	Cancer Patient Advocacy	Cancer Support	6	en	965	1193	3038	3259	38	0	1143	Golden, CO	-25200	Pacific Time (US & Canada)	FALSE
1360	Cancer Patient Advocacy	Cancer Support	6	en	963	1221	3988	2841	111	0	3497	Global Co. 1000+ Instructors	-14400	America/New_York	TRUE
1361	Cancer Patient Advocacy	Cancer Support	6	en	952	1064	2963	1242	77	0	1763				FALSE
1362	Cancer Patient Advocacy	Cancer Support	6	en	949	1050	1219	1626	46	0	3594	Santa Rosa, California	-25200	Arizona	TRUE
1363	Cancer Patient Advocacy	Cancer Support	6		945	1035	0	0	0	0	0		0		FALSE
1364	Cancer Patient Advocacy	Cancer Support	6	en	940	1089	7615	4753	292	0	6737	UK	3600	London	FALSE
1365	Cancer Patient Advocacy	Cancer Support	6	en	938	1016	2003	1901	51	0	1586	San Clemente, CA	-25200	Pacific Time (US & Canada)	TRUE
1366	Cancer Patient Advocacy	Cancer Support	6	en	911	1093	1483	1977	32	0	850	Ohio	-18000	Quito	TRUE
1367	Cancer Patient Advocacy	Cancer Support	6		903	797	0	0	0	0	0		0		FALSE
1368	Cancer Patient Advocacy	Cancer Support	6	en	901	1077	2522	1861	60	0	2192	Los Angeles	-25200	Pacific Time (US & Canada)	TRUE
1369	Cancer Patient Advocacy	Cancer Support	6	en	894	1013	1312	1988	40	0	767	Kansas City	-18000	Central Time (US & Canada)	FALSE
1370	Cancer Patient Advocacy	Cancer Support	6	en	888	1066	474	1796	6	0	260	Nairobi			TRUE
1371	Cancer Patient Advocacy	Cancer Support	6	en	882	1039	783	1585	16	0	600		-14400	Eastern Time (US & Canada)	FALSE
1372	Cancer Patient Advocacy	Cancer Support	6	en	878	825	3820	2045	96	0	1090		-18000	Central Time (US & Canada)	FALSE
1373	Cancer Patient Advocacy	Cancer Support	6	en	873	871	2602	670	65	0	1712	The Woodlands & Houston, TX	-18000	Central Time (US & Canada)	TRUE
1374	Cancer Patient Advocacy	Cancer Support	6	en	855	1076	416	1584	7	0	2427	Bridgewater, MA	-14400	Eastern Time (US & Canada)	FALSE
1375	Cancer Patient Advocacy	Cancer Support	6	en	842	1128	4014	4989	26	0	1550	Michigan, USA	-14400	Eastern Time (US & Canada)	FALSE
1376	Cancer Patient Advocacy	Cancer Support	6	en	842	914	2342	1387	62	0	1672	Fort Worth, TX	-18000	Central Time (US & Canada)	TRUE
1377	Cancer Patient Advocacy	Cancer Support	6	en	834	917	1509	1928	29	0	567	International	-14400	Eastern Time (US & Canada)	FALSE
1378	Cancer Patient Advocacy	Cancer Support	6	en	830	1051	856	1960	9	0	712	Los Angeles	-25200	Pacific Time (US & Canada)	FALSE
1379	Cancer Patient Advocacy	Cancer Support	6	en	779	951	1218	1987	21	0	1062	Georgia	-14400	Eastern Time (US & Canada)	TRUE
1380	Cancer Patient Advocacy	Cancer Support	6	en	775	929	1220	1957	62	0	4301	Irvine, CA	-25200	Pacific Time (US & Canada)	FALSE
1381	Cancer Patient Advocacy	Cancer Support	6	en	773	796	1856	956	78	0	6088		-7200	Greenland	FALSE
1382	Cancer Patient Advocacy	Cancer Support	6	en	772	531	1654	825	33	0	595	Youngstown, Ohio	-14400	Eastern Time (US & Canada)	FALSE
1383	Cancer Patient Advocacy	Cancer Support	6	en	761	908	1822	1991	73	0	1455	United States	-14400	Eastern Time (US & Canada)	TRUE
1384	Cancer Patient Advocacy	Cancer Support	6	en	749	946	1540	1336	96	0	1259	Portland, Oregon	-25200	Pacific Time (US & Canada)	FALSE
1385	Cancer Patient Advocacy	Cancer Support	6	en	745	897	1168	2135	44	0	4604	Cleveland, Ohio	-18000	Central Time (US & Canada)	FALSE
1386	Cancer Patient Advocacy	Cancer Support	6		744	959	0	0	0	0	0		0		FALSE
1387	Cancer Patient Advocacy	Cancer Support	6	en	742	828	976	1210	12	0	205	Toronto			FALSE
1388	Cancer Patient Advocacy	Cancer Support	6	en	740	921	612	1919	10	0	86				FALSE
1389	Cancer Patient Advocacy	Cancer Support	6	en	719	894	1190	1809	33	0	2766	San Diego, California	-25200	Pacific Time (US & Canada)	FALSE
1390	Cancer Patient Advocacy	Cancer Support	6		707	674	0	0	0	0	0		0		FALSE
1391	Cancer Patient Advocacy	Cancer Support	6	en	699	937	1084	2526	40	0	1578	Atlanta, GA			TRUE
1392	Cancer Patient Advocacy	Cancer Support	6	en	696	780	1471	1821	42	0	1850	OH, USA	-18000	Quito	TRUE
1393	Cancer Patient Advocacy	Cancer Support	6	en	690	884	1084	1690	31	0	5020	Huntington Beach, CA	-25200	Pacific Time (US & Canada)	TRUE
1394	Cancer Patient Advocacy	Cancer Support	6	en	681	850	690	1423	8	0	1677	Boulder, Colorado			FALSE
1395	Cancer Patient Advocacy	Cancer Support	6	en	678	852	1707	1246	95	0	6448	Westborough, MA 01581	-14400	Eastern Time (US & Canada)	FALSE
1396	Cancer Patient Advocacy	Cancer Support	6	en	676	718	1927	1318	127	0	2700	Midwest	-18000	Central Time (US & Canada)	FALSE
1397	Cancer Patient Advocacy	Cancer Support	6	en	675	836	1371	1200	88	0	1996	Houston, Texas	-14400	Eastern Time (US & Canada)	FALSE
1398	Cancer Patient Advocacy	Cancer Support	6	en	672	814	1511	1716	44	0	2257	Dallas, TX	-18000	Central Time (US & Canada)	TRUE
1399	Cancer Patient Advocacy	Cancer Support	6	en	672	771	5964	5801	127	0	4668	Across Canada	-14400	Eastern Time (US & Canada)	TRUE
1400	Cancer Patient Advocacy	Cancer Support	6	en	653	765	5018	4490	188	0	9457	Cleveland, Ohio	-14400	Eastern Time (US & Canada)	TRUE
1401	Cancer Patient Advocacy	Cancer Support	6	en	649	656	6060	6000	263	0	20267	Global	-25200	Pacific Time (US & Canada)	FALSE
1402	Cancer Patient Advocacy	Cancer Support	6	en	649	747	2560	2118	120	0	1957	New York City	-18000	Central Time (US & Canada)	FALSE
1403	Cancer Patient Advocacy	Cancer Support	6	en	648	712	1648	1399	68	0	811				TRUE
1404	Cancer Patient Advocacy	Cancer Support	6	en	647	712	890	1955	26	0	1961				FALSE
1405	Cancer Patient Advocacy	Cancer Support	6	en	641	630	1639	477	34	0	490	Everywhere			TRUE
1406	Cancer Patient Advocacy	Cancer Support	6	en	638	839	2509	925	107	0	8923	#theglobe	-25200	Pacific Time (US & Canada)	FALSE
1407	Cancer Patient Advocacy	Cancer Support	6	en	637	687	1539	1286	31	0	1062	Manchester	3600	London	TRUE
1408	Cancer Patient Advocacy	Cancer Support	6	en	632	710	0	0	1	0	7		3600	London	FALSE
1409	Cancer Patient Advocacy	Cancer Support	6	en	630	849	2629	3013	136	0	6658	Adelaide, South Australia	34200	Adelaide	TRUE
1410	Cancer Patient Advocacy	Cancer Support	6		629	379	0	0	0	0	0		0		FALSE
1411	Cancer Patient Advocacy	Cancer Support	6	en	622	803	1021	1811	32	0	1270	Nashville, TN	-18000	Central Time (US & Canada)	FALSE
1412	Cancer Patient Advocacy	Cancer Support	6	en	614	734	715	1655	16	0	121	Edinburgh, Scotland	7200	Rome	TRUE
1413	Cancer Patient Advocacy	Cancer Support	6	en	610	773	1610	1917	51	0	1357	Raleigh, NC	-18000	Central Time (US & Canada)	FALSE
1414	Cancer Patient Advocacy	Cancer Support	6	en	602	697	1097	1983	47	0	1451	Stamford, CT	-18000	Quito	TRUE
1415	Cancer Patient Advocacy	Cancer Support	6	en	584	869	825	2389	10	0	343	Michigan, USA	-14400	Eastern Time (US & Canada)	TRUE
1416	Cancer Patient Advocacy	Cancer Support	6	en	583	717	1274	1129	41	0	4729	New York, NY	-18000	Quito	TRUE
1417	Cancer Patient Advocacy	Cancer Support	6	en	581	306	23538	6393	429	0	15894	United States	-25200	Pacific Time (US & Canada)	TRUE
1418	Cancer Patient Advocacy	Cancer Support	6	en	579	604	1180	935	26	0	699	Rockton, IL	-18000	Central Time (US & Canada)	FALSE
1419	Cancer Patient Advocacy	Cancer Support	6	en	578	739	5276	1595	21	0	2572	Rock Hill, NY	-14400	Eastern Time (US & Canada)	TRUE
1420	Cancer Patient Advocacy	Cancer Support	6	en	577	758	1194	1921	40	0	1394	Palm Beach County, FL.	-14400	Eastern Time (US & Canada)	TRUE
1421	Cancer Patient Advocacy	Cancer Support	6	en	568	853	988	1953	27	0	1203	Melbourne, FL	-14400	Eastern Time (US & Canada)	TRUE
1422	Cancer Patient Advocacy	Cancer Support	6	en	568	731	1431	1612	41	0	407	New York, NY	-14400	Eastern Time (US & Canada)	TRUE
1423	Cancer Patient Advocacy	Cancer Support	6	en	565	705	1305	2006	101	0	11188	Montreal/Ottawa	-18000	Central Time (US & Canada)	FALSE
1424	Cancer Patient Advocacy	Cancer Support	6	en	558	735	2321	1664	61	0	20408		-18000	Central Time (US & Canada)	FALSE
1425	Cancer Patient Advocacy	Cancer Support	6	en	552	690	925	1291	26	0	6282	California	-14400	Eastern Time (US & Canada)	TRUE
1426	Cancer Patient Advocacy	Cancer Support	6	en	550	664	1201	1600	23	0	505		-25200	Pacific Time (US & Canada)	FALSE
1427	Cancer Patient Advocacy	Cancer Support	6	en	549	689	1141	2001	19	0	1494	East Coast, Southern NJ	-14400	Eastern Time (US & Canada)	TRUE
1428	Cancer Patient Advocacy	Cancer Support	6	en	541	793	574	839	9	0	93	Bradenton, Florida			TRUE
1429	Cancer Patient Advocacy	Cancer Support	6	en	541	619	1119	2006	19	0	3146	Jacksonville, Fl	-14400	Eastern Time (US & Canada)	FALSE
1430	Cancer Patient Advocacy	Cancer Support	6	en	539	843	920	1142	41	0	210	Shreveport, La	-18000	Central Time (US & Canada)	FALSE
1431	Cancer Patient Advocacy	Cancer Support	6	en	532	528	1728	2158	76	0	4044	Salt Lake City, UT	-21600	Mountain Time (US & Canada)	FALSE
1432	Cancer Patient Advocacy	Cancer Support	6	en	522	608	1683	1686	72	0	3509	Seattle, WA	-25200	Pacific Time (US & Canada)	FALSE
1433	Cancer Patient Advocacy	Cancer Support	6	en	520	403	1014	446	34	0	2326	Fitzwilliam, NH	-10800	Atlantic Time (Canada)	TRUE
1434	Cancer Patient Advocacy	Cancer Support	6	en	510	717	507	2042	10	0	1490				FALSE
1435	Cancer Patient Advocacy	Cancer Support	6	en	507	651	1524	2050	59	0	3867	Suwanee, GA			TRUE
1436	Cancer Patient Advocacy	Cancer Support	6	en	506	646	858	1331	24	0	231	WWDB 860 AM			FALSE
1437	Cancer Patient Advocacy	Cancer Support	6	en	489	677	1120	1814	19	0	1464	San Diego	-25200	Pacific Time (US & Canada)	FALSE
1438	Cancer Patient Advocacy	Cancer Support	6	en	487	578	688	870	25	0	482	UK	3600	London	FALSE
1439	Cancer Patient Advocacy	Cancer Support	6	en	483	629	4503	2027	73	0	2508		-25200	Pacific Time (US & Canada)	FALSE
1440	Cancer Patient Advocacy	Cancer Support	6	en	482	646	1103	1125	44	0	817	Los Angeles, CA	-25200	Pacific Time (US & Canada)	TRUE
1441	Cancer Patient Advocacy	Cancer Support	6	en	481	623	859	804	17	0	398	United States	-25200	Pacific Time (US & Canada)	FALSE
1442	Cancer Patient Advocacy	Cancer Support	6	en	471	637	6731	4965	434	0	10796	Washington, D.C.	-14400	Eastern Time (US & Canada)	FALSE
1443	Cancer Patient Advocacy	Cancer Support	6	en	470	551	1159	2026	35	0	2178	Austin, TX	-18000	Central Time (US & Canada)	FALSE
1444	Cancer Patient Advocacy	Cancer Support	6	en	465	636	985	1831	38	0	409	New York			TRUE
1445	Cancer Patient Advocacy	Cancer Support	6	en	464	508	1701	471	49	0	644		-25200	Pacific Time (US & Canada)	TRUE
1446	Cancer Patient Advocacy	Cancer Support	6	en	457	603	1654	1994	77	0	6650	South Florida	-14400	Eastern Time (US & Canada)	FALSE
1447	Cancer Patient Advocacy	Cancer Support	6	en	448	560	725	1434	11	0	258	NSW, Australia	36000	Sydney	FALSE
1448	Cancer Patient Advocacy	Cancer Support	6	en	443	688	139	1227	0	0	59	USA	-25200	Pacific Time (US & Canada)	FALSE
1449	Cancer Patient Advocacy	Cancer Support	6	en	441	531	876	1863	34	0	1428	West Palm Beach, FLA			FALSE
1450	Cancer Patient Advocacy	Cancer Support	6	en	438	870	2195	1122	39	0	2627	United States	-18000	Central Time (US & Canada)	FALSE
1451	Cancer Patient Advocacy	Cancer Support	6	en	432	523	716	1388	22	0	2130	Dallas	-21600	Mountain Time (US & Canada)	TRUE
1452	Cancer Patient Advocacy	Cancer Support	6	en	430	467	1606	741	45	0	3415	USA	-18000	Central Time (US & Canada)	FALSE
1453	Cancer Patient Advocacy	Cancer Support	6	en	428	600	1576	2284	39	0	11633	Colchester UK	3600	London	FALSE
1454	Cancer Patient Advocacy	Cancer Support	6	en	425	520	928	1932	21	0	302	USA	-25200	Pacific Time (US & Canada)	FALSE
1455	Cancer Patient Advocacy	Cancer Support	6	en	419	481	596	711	27	0	1130	New York			FALSE
1456	Cancer Patient Advocacy	Cancer Support	6	en	419	634	898	1869	33	0	559	Everywhere	-28800	Alaska	FALSE
1457	Cancer Patient Advocacy	Cancer Support	6	en	417	481	1380	1130	91	0	5372	Philadelphia	-18000	Eastern Time (US & Canada)	TRUE
1458	Cancer Patient Advocacy	Cancer Support	6	en	417	444	1061	829	28	0	352	USA			FALSE
1459	Cancer Patient Advocacy	Cancer Support	6	en	416	513	9357	2164	25	0	243	A NEWERAOFFAMILYREPRESENTATION	-18000	Central Time (US & Canada)	FALSE
1460	Cancer Patient Advocacy	Cancer Support	6		415	445	0	0	0	0	0		0		FALSE
1461	Cancer Patient Advocacy	Cancer Support	6	en	412	443	964	747	45	0	7547	Tennessee	-18000	Central Time (US & Canada)	TRUE
1462	Cancer Patient Advocacy	Cancer Support	6	en	406	525	385	1211	7	0	3411	Manchester	3600	London	TRUE
1463	Cancer Patient Advocacy	Cancer Support	6	en	404	481	501	499	8	0	211		-14400	Eastern Time (US & Canada)	FALSE
1464	Cancer Patient Advocacy	Cancer Support	6	en	402	427	1110	810	23	0	1054	Sutton	3600	London	FALSE
1465	Cancer Patient Advocacy	Cancer Support	6	en	395	386	1253	183	23	0	804	Sydney	36000	Sydney	FALSE
1466	Cancer Patient Advocacy	Cancer Support	6	en	390	476	3271	2439	31	0	2916	Maracaibo-Edo.Zulia-Venezuela	-14400	Caracas	TRUE
1467	Cancer Patient Advocacy	Cancer Support	6	en	384	464	572	596	17	0	648	San Francisco			FALSE
1468	Cancer Patient Advocacy	Cancer Support	6	en	382	429	1315	1935	29	0	1814	Phila Metro Area	-18000	Quito	TRUE
1469	Cancer Patient Advocacy	Cancer Support	6	en	371	505	824	1839	18	0	4455	Texas			FALSE
1470	Cancer Patient Advocacy	Cancer Support	6	en	369	434	1569	908	79	0	1056	Edmonton	-21600	Mountain Time (US & Canada)	FALSE
1471	Cancer Patient Advocacy	Cancer Support	6	en	368	434	850	1111	28	0	5572	Cambridge UK	3600	London	TRUE
1472	Cancer Patient Advocacy	Cancer Support	6	en	367	434	1575	2049	38	0	1232	Coral Gables, Fl.	-14400	Eastern Time (US & Canada)	FALSE
1473	Cancer Patient Advocacy	Cancer Support	6	en	361	462	1075	1682	34	0	2279		-14400	Eastern Time (US & Canada)	FALSE
1474	Cancer Patient Advocacy	Cancer Support	6	en	357	365	1870	977	73	0	13026	United States	-14400	Eastern Time (US & Canada)	FALSE
1475	Cancer Patient Advocacy	Cancer Support	6	en	357	458	8174	2702	58	0	10641	New York, New York	-10800	Atlantic Time (Canada)	FALSE
1476	Cancer Patient Advocacy	Cancer Support	6	en	355	478	803	957	42	0	2082	St. Louis, Missouri, USA	-18000	Central Time (US & Canada)	TRUE
1477	Cancer Patient Advocacy	Cancer Support	6	en	353	484	454	1323	7	0	500	Nairobi, Kenya	10800	Nairobi	TRUE
1478	Cancer Patient Advocacy	Cancer Support	6	en	351	428	1016	1782	28	0	505	new jersey	-14400	Eastern Time (US & Canada)	TRUE
1479	Cancer Patient Advocacy	Cancer Support	6	en	348	431	639	564	29	0	270		-25200	Pacific Time (US & Canada)	FALSE
1480	Cancer Patient Advocacy	Cancer Support	6	en	347	423	6615	1646	39	0	1991	Atlanta	-14400	Eastern Time (US & Canada)	FALSE
1481	Cancer Patient Advocacy	Cancer Support	6	en	343	474	552	1535	12	0	960	Southampton,PA	-14400	Eastern Time (US & Canada)	TRUE
1482	Cancer Patient Advocacy	Cancer Support	6	en	340	506	362	1493	2	0	3047	Nashua , New Hampshire / P.E.I			FALSE
1483	Cancer Patient Advocacy	Cancer Support	6	en	338	383	521	705	23	0	4311	Pleasant Hill, CA	-28800	Alaska	TRUE
1484	Cancer Patient Advocacy	Cancer Support	6	en	336	408	550	1079	11	0	1014				FALSE
1485	Cancer Patient Advocacy	Cancer Support	6	en	334	368	1459	1272	9	0	430	USA	-14400	Eastern Time (US & Canada)	FALSE
1486	Cancer Patient Advocacy	Cancer Support	6	en	333	482	1420	960	52	0	2753	Huntington Station, NY	-14400	Eastern Time (US & Canada)	FALSE
1487	Cancer Patient Advocacy	Cancer Support	6	en	332	540	641	1923	8	0	1567	Arvada, Colorado	-21600	Mountain Time (US & Canada)	FALSE
1488	Cancer Patient Advocacy	Cancer Support	6		331	339	0	0	0	0	0		0		FALSE
1489	Cancer Patient Advocacy	Cancer Support	6	en	331	408	1009	799	60	0	781	Honolulu, HI	-36000	Hawaii	FALSE
1490	Cancer Patient Advocacy	Cancer Support	6	en	323	465	710	1094	25	0	4948	Southern California, USA			FALSE
1491	Cancer Patient Advocacy	Cancer Support	6	en	322	394	576	401	14	0	199	New York, NY	-18000	Quito	FALSE
1492	Cancer Patient Advocacy	Cancer Support	6	en	315	360	288	669	8	0	487		-25200	Pacific Time (US & Canada)	FALSE
1493	Cancer Patient Advocacy	Cancer Support	6	en	310	336	626	819	18	0	214	Newfoundland	-25200	Pacific Time (US & Canada)	FALSE
1494	Cancer Patient Advocacy	Cancer Support	6	en	299	382	209	555	7	0	371	Jacksonville, Florida	-14400	Eastern Time (US & Canada)	FALSE
1495	Cancer Patient Advocacy	Cancer Support	6	en	294	1270	3749	2266	105	0	8518	North Carolina	-14400	Eastern Time (US & Canada)	FALSE
1496	Cancer Patient Advocacy	Cancer Support	6		290	310	0	0	0	0	0		0		FALSE
1497	Cancer Patient Advocacy	Cancer Support	6	en	271	321	469	756	12	0	398	Chicago, IL			FALSE
1498	Cancer Patient Advocacy	Cancer Support	6	en	257	869	1212	1127	87	0	4466	Nashville, TN	-18000	Central Time (US & Canada)	TRUE
1499	Cancer Patient Advocacy	Cancer Support	6	en	215	304	5889	4198	140	0	8151	Heerlen, Nederland	7200	Amsterdam	FALSE
1500	Cancer Patient Advocacy	Cancer Support	6	en	165	434	633	481	25	0	1908	Fort Lauderdale, Florida	-36000	Hawaii	FALSE
1501	Cancer Patient Advocacy	Cancer Support	6	pt	155	1374	722	2977	25	0	1041	Porto Alegre - Brazil	-10800	Brasilia	TRUE
1502	Cancer Patient Advocacy	Cancer Support	6	en	153	1024	4319	3385	130	0	10952	Melville, Long Island, NY	-14400	Eastern Time (US & Canada)	FALSE
1503	Cancer Patient Advocacy	Cancer Support	6	en	116	1196	697	1737	15	0	2950		-18000	Central Time (US & Canada)	FALSE
1504	Cancer Patient Advocacy	Cancer Support	6	en	75	625	1157	1352	20	0	888	Belgium	7200	Brussels	FALSE
1505	Cancer Patient Advocacy	Cancer Support	6	en	71	516	904	1248	27	0	1918	Manhattan Beach, CA	-25200	Pacific Time (US & Canada)	TRUE
1506	Cancer Patient Advocacy	Cancer Support	6	en	70	579	1494	1468	51	0	2430	Palo Alto CA	-14400	Eastern Time (US & Canada)	FALSE
1507	Cancer Patient Advocacy	Cancer Support	6	en	38	486	307	656	12	0	164	Dubai, UAE	-18000	Quito	FALSE
1508	Cancer Patient Advocacy	Cancer Advocacy	7	en	6310	5293	893333	186260	6631	0	6601	United States	-14400	Eastern Time (US & Canada)	FALSE
1509	Cancer Patient Advocacy	Cancer Advocacy	7	en	4878	2887	61242	10245	1333	0	27027	Boston, Massachusetts	-14400	Eastern Time (US & Canada)	TRUE
1510	Cancer Patient Advocacy	Cancer Advocacy	7	en	3877	773	303979	20941	3198	0	15311	Everywhere	-25200	Pacific Time (US & Canada)	FALSE
1511	Cancer Patient Advocacy	Cancer Advocacy	7	en	2419	3521	13471	888	582	0	35423	Los Angeles, CA	-25200	Pacific Time (US & Canada)	FALSE
1512	Cancer Patient Advocacy	Cancer Advocacy	7	en	2191	1931	28991	9652	493	0	53424	Find me at @Chris_Geiger	3600	London	FALSE
1513	Cancer Patient Advocacy	Cancer Advocacy	7	en	2168	2142	9728	1963	528	0	63344	In Memoriam May 18, 2016	-18000	Central Time (US & Canada)	TRUE
1514	Cancer Patient Advocacy	Cancer Advocacy	7	en	2146	2395	9300	6365	249	0	15098	Maryland	-14400	Eastern Time (US & Canada)	TRUE
1515	Cancer Patient Advocacy	Cancer Advocacy	7	en	1882	1631	23115	16120	119	0	1039	Worldwide			FALSE
1516	Cancer Patient Advocacy	Cancer Advocacy	7	en	1861	883	38582	19613	721	0	12939	Boston, MA	-14400	Eastern Time (US & Canada)	TRUE
1517	Cancer Patient Advocacy	Cancer Advocacy	7	en	1728	1948	12760	11224	423	0	13134	Cleveland, OH			FALSE
1518	Cancer Patient Advocacy	Cancer Advocacy	7	en	1692	1401	14686	11519	255	0	1989	Seattle, WA	-25200	Pacific Time (US & Canada)	TRUE
1519	Cancer Patient Advocacy	Cancer Advocacy	7	en	1673	2054	8392	7628	319	0	292604	Microtitre Plates	-14400	Eastern Time (US & Canada)	FALSE
1520	Cancer Patient Advocacy	Cancer Advocacy	7	en	1559	1853	156031	171635	585	0	2810	New York	-14400	Eastern Time (US & Canada)	TRUE
1521	Cancer Patient Advocacy	Cancer Advocacy	7	en	1399	1202	10183	5803	247	0	3360	Arlington, VA	-14400	Eastern Time (US & Canada)	TRUE
1522	Cancer Patient Advocacy	Cancer Advocacy	7	en	1374	1414	5116	541	206	0	8314	Seattle, WA, USA			TRUE
1523	Cancer Patient Advocacy	Cancer Advocacy	7	en	1363	382	22999	444	571	0	6373	San Francisco Bay Area, CA	-25200	Pacific Time (US & Canada)	TRUE
1524	Cancer Patient Advocacy	Cancer Advocacy	7	en	1325	1448	7765	6001	261	0	23571	Springfield, MO	-18000	Central Time (US & Canada)	TRUE
1525	Cancer Patient Advocacy	Cancer Advocacy	7	en	1312	1611	5788	5884	223	0	14559	Dallas/Fort Worth, Texas	-18000	Central Time (US & Canada)	TRUE
1526	Cancer Patient Advocacy	Cancer Advocacy	7	en	1306	582	71836	48549	1916	0	22981	Worldwide	-14400	Eastern Time (US & Canada)	TRUE
1527	Cancer Patient Advocacy	Cancer Advocacy	7	en	1215	1344	5208	2209	203	0	4362	The Woodlands, Texas	-18000	Central Time (US & Canada)	TRUE
1528	Cancer Patient Advocacy	Cancer Advocacy	7	en	1198	1454	6342	3540	126	0	2696	Chicago, IL	-18000	Central Time (US & Canada)	FALSE
1529	Cancer Patient Advocacy	Cancer Advocacy	7	en	1179	781	47476	6855	1128	0	12832	Virginia	-18000	Quito	FALSE
1530	Cancer Patient Advocacy	Cancer Advocacy	7	en	1173	1037	30300	23674	548	0	10046	instagram.com/BeTheMatch	-18000	Central Time (US & Canada)	FALSE
1531	Cancer Patient Advocacy	Cancer Advocacy	7	en	1165	1328	1622	2099	74	0	9115	Vermont	-14400	Eastern Time (US & Canada)	FALSE
1532	Cancer Patient Advocacy	Cancer Advocacy	7	en	1154	860	66	127	7	0	142	Ohio, USA			FALSE
1533	Cancer Patient Advocacy	Cancer Advocacy	7	en	1154	1171	2911	2542	40	0	2872	Ashburn, VA & Chicago, IL	-14400	Eastern Time (US & Canada)	FALSE
1534	Cancer Patient Advocacy	Cancer Advocacy	7	en	1143	1212	112341	123569	526	0	94944	St. Louis Mo. John D Allen	-25200	Pacific Time (US & Canada)	TRUE
1535	Cancer Patient Advocacy	Cancer Advocacy	7	en	1120	1437	8482	7745	282	0	16200		-18000	Quito	TRUE
1536	Cancer Patient Advocacy	Cancer Advocacy	7	en	1103	1170	10696	11446	455	0	193694	Saddleworth	3600	London	TRUE
1537	Cancer Patient Advocacy	Cancer Advocacy	7	en	1099	1259	1942	2419	130	0	3591	Houston, TX	-18000	Central Time (US & Canada)	TRUE
1538	Cancer Patient Advocacy	Cancer Advocacy	7	en	1084	1424	3458	960	391	0	34506	jersey	-14400	Eastern Time (US & Canada)	TRUE
1539	Cancer Patient Advocacy	Cancer Advocacy	7	en	1069	1021	2159	1965	46	0	3012	Tijuana, Mexico	-25200	Pacific Time (US & Canada)	FALSE
1540	Cancer Patient Advocacy	Cancer Advocacy	7	en	1057	1206	11986	11601	183	0	14202	New York, USA	-14400	Eastern Time (US & Canada)	TRUE
1541	Cancer Patient Advocacy	Cancer Advocacy	7	en	1052	4431	2438	2127	139	0	3731	McLean, VA	-14400	Eastern Time (US & Canada)	FALSE
1542	Cancer Patient Advocacy	Cancer Advocacy	7	en	1043	1074	7632	1044	264	0	9107	Los Angeles	-25200	Pacific Time (US & Canada)	FALSE
1543	Cancer Patient Advocacy	Cancer Advocacy	7		1030	815	0	0	0	0	0		0		FALSE
1544	Cancer Patient Advocacy	Cancer Advocacy	7	en	1019	1266	4579	1859	128	0	6252	Aliso Viejo, CA	-25200	Pacific Time (US & Canada)	FALSE
1545	Cancer Patient Advocacy	Cancer Advocacy	7	en	974	1056	3792	756	157	0	7199	Newton, MA			FALSE
1546	Cancer Patient Advocacy	Cancer Advocacy	7	en	972	678	11458	71	151	0	32528	Los Angeles, CA	-25200	Pacific Time (US & Canada)	TRUE
1547	Cancer Patient Advocacy	Cancer Advocacy	7	en	960	921	5923	1435	108	0	1617	Atlanta and the Hague	-14400	Eastern Time (US & Canada)	TRUE
1548	Cancer Patient Advocacy	Cancer Advocacy	7	en	951	1353	3	1	0	0	1		-25200	Pacific Time (US & Canada)	FALSE
1549	Cancer Patient Advocacy	Cancer Advocacy	7		936	1163	0	0	0	0	0		0		FALSE
1550	Cancer Patient Advocacy	Cancer Advocacy	7	en	922	1275	10704	9580	384	0	12716	Los Angeles	-25200	Pacific Time (US & Canada)	FALSE
1551	Cancer Patient Advocacy	Cancer Advocacy	7	en	912	1245	3703	2955	160	0	6136	Boston, MA	-14400	Eastern Time (US & Canada)	TRUE
1552	Cancer Patient Advocacy	Cancer Advocacy	7	en	904	1065	8115	8129	82	0	845	chicago, Illinois			FALSE
1553	Cancer Patient Advocacy	Cancer Advocacy	7	en	899	936	8411	8011	363	0	2948		3600	London	FALSE
1554	Cancer Patient Advocacy	Cancer Advocacy	7	en	894	988	12174	1339	268	0	5472		-14400	Eastern Time (US & Canada)	TRUE
1555	Cancer Patient Advocacy	Cancer Advocacy	7		893	550	0	0	0	0	0		0		FALSE
1556	Cancer Patient Advocacy	Cancer Advocacy	7	en	878	383	13660	1393	510	0	176269	In Memorium - 6 March 2015	-14400	Eastern Time (US & Canada)	TRUE
1557	Cancer Patient Advocacy	Cancer Advocacy	7	en	845	1203	6753	6757	144	0	11954	anywhere florida	-18000	Central Time (US & Canada)	FALSE
1558	Cancer Patient Advocacy	Cancer Advocacy	7	en	841	833	2852	895	102	0	7544				FALSE
1559	Cancer Patient Advocacy	Cancer Advocacy	7	en	836	882	4252	812	157	0	5697	Washington, DC	-14400	Eastern Time (US & Canada)	FALSE
1560	Cancer Patient Advocacy	Cancer Advocacy	7	en	835	860	3000	1548	120	0	6033	New York, NY	-14400	Eastern Time (US & Canada)	TRUE
1561	Cancer Patient Advocacy	Cancer Advocacy	7	en	834	910	3561	3917	55	0	3601		-21600	Mountain Time (US & Canada)	FALSE
1562	Cancer Patient Advocacy	Cancer Advocacy	7		831	1101	0	0	0	0	0		0		FALSE
1563	Cancer Patient Advocacy	Cancer Advocacy	7	en	829	945	16672	15016	402	0	52036	London			FALSE
1564	Cancer Patient Advocacy	Cancer Advocacy	7	en	827	1028	1075	2217	53	0	4137	Mill Valley, CA	-25200	Pacific Time (US & Canada)	TRUE
1565	Cancer Patient Advocacy	Cancer Advocacy	7	en	825	1177	4251	4915	248	0	18925	Port Williams NS	-10800	Atlantic Time (Canada)	TRUE
1566	Cancer Patient Advocacy	Cancer Advocacy	7	en	824	1052	6702	5347	61	0	6223		-18000	Central Time (US & Canada)	FALSE
1567	Cancer Patient Advocacy	Cancer Advocacy	7	en	819	1229	5515	5861	31	0	4946	Connecticut			FALSE
1568	Cancer Patient Advocacy	Cancer Advocacy	7	en	809	986	3863	4878	50	0	1618		-10800	Atlantic Time (Canada)	FALSE
1569	Cancer Patient Advocacy	Cancer Advocacy	7	en	808	851	3128	1230	116	0	5790		-18000	Central Time (US & Canada)	FALSE
1570	Cancer Patient Advocacy	Cancer Advocacy	7	en	806	844	3153	851	126	0	17057	Omaha, Neb.	-18000	Central Time (US & Canada)	FALSE
1571	Cancer Patient Advocacy	Cancer Advocacy	7	en	799	1030	15204	2565	20	0	826		-25200	Pacific Time (US & Canada)	FALSE
1572	Cancer Patient Advocacy	Cancer Advocacy	7	en	769	1124	4745	3616	107	0	6591	Memphis, TN			FALSE
1573	Cancer Patient Advocacy	Cancer Advocacy	7	en	752	3854	4693	577	238	0	9887	NYC area	-14400	Eastern Time (US & Canada)	TRUE
1574	Cancer Patient Advocacy	Cancer Advocacy	7	en	748	758	10805	3124	159	0	2466	United States	-14400	Eastern Time (US & Canada)	TRUE
1575	Cancer Patient Advocacy	Cancer Advocacy	7	en	733	857	864	2109	43	0	2736	Urbana, Illinois	-18000	Central Time (US & Canada)	TRUE
1576	Cancer Patient Advocacy	Cancer Advocacy	7	en	724	485	15917	17509	202	0	425	NYC	-18000	Central Time (US & Canada)	FALSE
1577	Cancer Patient Advocacy	Cancer Advocacy	7	en	721	732	4186	597	200	0	11279		-25200	Pacific Time (US & Canada)	FALSE
1578	Cancer Patient Advocacy	Cancer Advocacy	7	en	720	780	18506	7653	954	0	34319	Alexandria, VA	-25200	Pacific Time (US & Canada)	TRUE
1579	Cancer Patient Advocacy	Cancer Advocacy	7		719	856	0	0	0	0	0		0		FALSE
1580	Cancer Patient Advocacy	Cancer Advocacy	7	en	711	825	2261	888	110	0	6892	Boerne, Texas	-18000	Quito	TRUE
1581	Cancer Patient Advocacy	Cancer Advocacy	7	en	705	724	2433	1887	60	0	1623	New York, NY	-18000	Quito	FALSE
1582	Cancer Patient Advocacy	Cancer Advocacy	7	en	705	880	994	2145	37	0	2324	Illinois	-18000	Central Time (US & Canada)	TRUE
1583	Cancer Patient Advocacy	Cancer Advocacy	7	en	702	795	1493	2040	116	0	6245	National	-14400	Eastern Time (US & Canada)	FALSE
1584	Cancer Patient Advocacy	Cancer Advocacy	7	en	684	992	5916	5789	69	0	465	United States	-25200	Pacific Time (US & Canada)	FALSE
1585	Cancer Patient Advocacy	Cancer Advocacy	7	en	681	910	21122	6208	570	0	50851	Eastern US	-14400	Eastern Time (US & Canada)	FALSE
1586	Cancer Patient Advocacy	Cancer Advocacy	7	en	677	663	22705	10744	371	0	1845	Also see: @Cancer_Buzz	3600	London	FALSE
1587	Cancer Patient Advocacy	Cancer Advocacy	7	en	676	596	6512	4579	142	0	10124	San Diego	-25200	Pacific Time (US & Canada)	FALSE
1588	Cancer Patient Advocacy	Cancer Advocacy	7	en	672	908	816	789	19	0	2249	Massachusetts	-14400	Eastern Time (US & Canada)	TRUE
1589	Cancer Patient Advocacy	Cancer Advocacy	7	en	672	725	2189	2050	140	0	9905	Brussels, BELGIUM	7200	Brussels	TRUE
1590	Cancer Patient Advocacy	Cancer Advocacy	7	en	670	667	3823	629	183	0	15614	Capitol Hill or on a plane	-14400	Eastern Time (US & Canada)	FALSE
1591	Cancer Patient Advocacy	Cancer Advocacy	7	en	668	778	3983	3408	239	0	12683	Born AL, Live KS, Dream HI	-18000	Central Time (US & Canada)	TRUE
1592	Cancer Patient Advocacy	Cancer Advocacy	7	en	664	774	14312	12356	70	0	1890	OREGON	-25200	Pacific Time (US & Canada)	TRUE
1593	Cancer Patient Advocacy	Cancer Advocacy	7		664	670	0	0	0	0	0		0		FALSE
1594	Cancer Patient Advocacy	Cancer Advocacy	7	en	659	638	3202	649	69	0	2282	New York	-14400	Eastern Time (US & Canada)	FALSE
1595	Cancer Patient Advocacy	Cancer Advocacy	7	en	654	1422	4964	4958	53	0	4949	Santa Monica, CA	-25200	Pacific Time (US & Canada)	FALSE
1596	Cancer Patient Advocacy	Cancer Advocacy	7	en	649	849	1149	1523	40	0	1547	NY/NJ	-14400	Eastern Time (US & Canada)	FALSE
1597	Cancer Patient Advocacy	Cancer Advocacy	7	en	640	578	5154	314	107	0	1855	International			TRUE
1598	Cancer Patient Advocacy	Cancer Advocacy	7	en	627	817	2632	2180	297	0	7365	Boston, MA	-14400	Eastern Time (US & Canada)	TRUE
1599	Cancer Patient Advocacy	Cancer Advocacy	7	en	624	763	1794	1740	170	0	5003	Washington, DC	-14400	Eastern Time (US & Canada)	TRUE
1600	Cancer Patient Advocacy	Cancer Advocacy	7	en	619	705	2662	1979	50	0	1042	Beverly Hills, CA	-25200	Pacific Time (US & Canada)	TRUE
1601	Cancer Patient Advocacy	Cancer Advocacy	7	en	617	678	20499	2578	341	0	8235	Arlington Heights, IL	-18000	Central Time (US & Canada)	TRUE
1602	Cancer Patient Advocacy	Cancer Advocacy	7	en	615	845	3005	3347	156	0	9068	Wherever Breast Cancer Is	-14400	Eastern Time (US & Canada)	TRUE
1603	Cancer Patient Advocacy	Cancer Advocacy	7	en	615	609	2031	1709	47	0	1379	United States			FALSE
1604	Cancer Patient Advocacy	Cancer Advocacy	7	en	613	682	24835	26738	289	0	29261	Las Vegas, NV	-18000	Quito	FALSE
1605	Cancer Patient Advocacy	Cancer Advocacy	7		613	169	0	0	0	0	0		0		FALSE
1606	Cancer Patient Advocacy	Cancer Advocacy	7	en	612	771	4400	4768	275	0	65898	Perth & Kinross, Scotland,	3600	Edinburgh	TRUE
1607	Cancer Patient Advocacy	Cancer Advocacy	7	en	612	865	680	1942	17	0	890	Bonner Springs, KS	-18000	Central Time (US & Canada)	TRUE
1608	Cancer Patient Advocacy	Cancer Advocacy	7	en	609	706	10987	7813	215	0	7246	Boston, Massachusetts	-14400	Eastern Time (US & Canada)	FALSE
1609	Cancer Patient Advocacy	Cancer Advocacy	7	en	606	601	4721	4396	0	0	10069	Chicago	-18000	Central Time (US & Canada)	FALSE
1610	Cancer Patient Advocacy	Cancer Advocacy	7	en	605	815	605	1971	9	0	293	Louisiana			TRUE
1611	Cancer Patient Advocacy	Cancer Advocacy	7	en	604	627	2928	3109	70	0	601	Boston, MA	-14400	Eastern Time (US & Canada)	FALSE
1612	Cancer Patient Advocacy	Cancer Advocacy	7	en	599	1913	9300	6365	249	0	15098	Maryland	-14400	Eastern Time (US & Canada)	TRUE
1613	Cancer Patient Advocacy	Cancer Advocacy	7	en	598	794	847	2938	40	0	1481	India	19800	New Delhi	TRUE
1614	Cancer Patient Advocacy	Cancer Advocacy	7	en	596	701	13925	15161	114	0	426	NYC	-14400	Eastern Time (US & Canada)	FALSE
1615	Cancer Patient Advocacy	Cancer Advocacy	7	en	588	938	4750	3994	62	0	6444	New York, NY	-14400	Eastern Time (US & Canada)	TRUE
1616	Cancer Patient Advocacy	Cancer Advocacy	7	en	578	485	5501	5897	123	0	1382	9 locations worldwide	7200	Brussels	FALSE
1617	Cancer Patient Advocacy	Cancer Advocacy	7	en	574	603	1012	646	0	0	1450	The American West	-25200	Arizona	FALSE
1618	Cancer Patient Advocacy	Cancer Advocacy	7	en	573	648	4905	3550	100	0	3096	New York & Miami	-14400	Eastern Time (US & Canada)	FALSE
1619	Cancer Patient Advocacy	Cancer Advocacy	7	en	571	751	2368	1657	201	0	6428	Connecticut, USA	-14400	Eastern Time (US & Canada)	FALSE
1620	Cancer Patient Advocacy	Cancer Advocacy	7	en	569	615	4903	6218	85	0	1444	New York	-14400	Eastern Time (US & Canada)	FALSE
1621	Cancer Patient Advocacy	Cancer Advocacy	7	en	569	561	3006	852	61	0	2851	Global	-10800	Atlantic Time (Canada)	FALSE
1622	Cancer Patient Advocacy	Cancer Advocacy	7	en	568	121	13222	11836	257	0	4292	worldwide	-7200	Greenland	FALSE
1623	Cancer Patient Advocacy	Cancer Advocacy	7	en	568	621	5560	3741	180	0	11302	Cleveland, Ohio	-14400	Eastern Time (US & Canada)	FALSE
1624	Cancer Patient Advocacy	Cancer Advocacy	7	en	566	1017	2473	3085	268	0	25039	http://dennismaione.com			FALSE
1625	Cancer Patient Advocacy	Cancer Advocacy	7	en	566	790	521	1285	20	0	901	SW Missouri			TRUE
1626	Cancer Patient Advocacy	Cancer Advocacy	7	en	562	731	1188	1804	0	0	1815	India	-36000	Hawaii	TRUE
1627	Cancer Patient Advocacy	Cancer Advocacy	7	en	561	1747	826	944	58	0	1993		-14400	Eastern Time (US & Canada)	FALSE
1628	Cancer Patient Advocacy	Cancer Advocacy	7	en	559	632	1484	1484	95	0	9814	boston area	-10800	Atlantic Time (Canada)	TRUE
1629	Cancer Patient Advocacy	Cancer Advocacy	7		558	381	0	0	0	0	0		0		FALSE
1630	Cancer Patient Advocacy	Cancer Advocacy	7	en	557	782	1854	1716	176	0	4249	Campinas, Sao Paulo, Brazil			TRUE
1631	Cancer Patient Advocacy	Cancer Advocacy	7	en	556	778	3582	2050	125	0	7369	Toronto, Ontario	-14400	Eastern Time (US & Canada)	TRUE
1632	Cancer Patient Advocacy	Cancer Advocacy	7	en	555	554	12880	4818	560	0	30605	New York	-14400	Eastern Time (US & Canada)	FALSE
1633	Cancer Patient Advocacy	Cancer Advocacy	7	en	554	650	689	854	29	0	2620	Chicago, IL			TRUE
1634	Cancer Patient Advocacy	Cancer Advocacy	7	en	551	568	1418	1209	57	0	1338	Boulder, CO	-18000	Central Time (US & Canada)	TRUE
1635	Cancer Patient Advocacy	Cancer Advocacy	7	en	551	761	1729	2818	41	0	4432				FALSE
1636	Cancer Patient Advocacy	Cancer Advocacy	7	en	549	705	1401	1804	53	0	2792	Greenville, South Carolina	-14400	Eastern Time (US & Canada)	FALSE
1637	Cancer Patient Advocacy	Cancer Advocacy	7	en	549	822	6669	3149	56	0	2026	Minneapolis, MN			TRUE
1638	Cancer Patient Advocacy	Cancer Advocacy	7	en	548	796	1205	4908	16	0	1067				FALSE
1639	Cancer Patient Advocacy	Cancer Advocacy	7	en	546	554	3511	2574	93	0	3660	Port Elizabeth, South Africa	7200	Harare	TRUE
1640	Cancer Patient Advocacy	Cancer Advocacy	7	en	545	569	602	566	39	0	2077	Washington DC			FALSE
1641	Cancer Patient Advocacy	Cancer Advocacy	7	en	537	852	20190	14127	11961	0	344272	London, England	-25200	Pacific Time (US & Canada)	TRUE
1642	Cancer Patient Advocacy	Cancer Advocacy	7	en-gb	535	801	1111	1956	65	0	5436	East Anglia	-25200	Pacific Time (US & Canada)	FALSE
1643	Cancer Patient Advocacy	Cancer Advocacy	7	en	530	708	6074	5406	39	0	5565	LA and NY			FALSE
1644	Cancer Patient Advocacy	Cancer Advocacy	7	en	526	648	1891	966	52	0	2127	New York, NY	-14400	Eastern Time (US & Canada)	TRUE
1645	Cancer Patient Advocacy	Cancer Advocacy	7	en	525	525	2332	1600	22	0	678		-21600	Mountain Time (US & Canada)	FALSE
1646	Cancer Patient Advocacy	Cancer Advocacy	7	en	524	847	754	2147	16	0	8673				FALSE
1647	Cancer Patient Advocacy	Cancer Advocacy	7	en	522	616	1136	1354	30	0	1088	Woodbury CT	-14400	Eastern Time (US & Canada)	TRUE
1648	Cancer Patient Advocacy	Cancer Advocacy	7	en	520	461	52835	57307	1212	0	70528		-25200	Pacific Time (US & Canada)	FALSE
1649	Cancer Patient Advocacy	Cancer Advocacy	7	en	519	512	55	280	3	0	36	Redwood City, CA	-25200	Pacific Time (US & Canada)	FALSE
1650	Cancer Patient Advocacy	Cancer Advocacy	7	en	516	685	1089	2437	50	0	7472	Chicago, IL	-18000	Central Time (US & Canada)	TRUE
1651	Cancer Patient Advocacy	Cancer Advocacy	7	en	515	655	3219	3613	64	0	920		3600	Casablanca	FALSE
1652	Cancer Patient Advocacy	Cancer Advocacy	7	en	507	729	5019	3692	87	0	3811	Worldwide	-21600	Mountain Time (US & Canada)	TRUE
1653	Cancer Patient Advocacy	Cancer Advocacy	7	en	506	502	1253	659	64	0	1606	Long Beach, CA	-25200	Pacific Time (US & Canada)	FALSE
1654	Cancer Patient Advocacy	Cancer Advocacy	7	en	505	678	3302	3667	54	0	5728		-25200	Arizona	FALSE
1655	Cancer Patient Advocacy	Cancer Advocacy	7	en	504	851	1670	3390	97	0	9476	Maryland, USA	-14400	Eastern Time (US & Canada)	FALSE
1656	Cancer Patient Advocacy	Cancer Advocacy	7	en	502	629	813	1369	19	0	1231	Chattanooga, TN	-14400	Eastern Time (US & Canada)	TRUE
1657	Cancer Patient Advocacy	Cancer Advocacy	7	en	501	617	1560	2167	53	0	11251		-18000	Central Time (US & Canada)	FALSE
1658	Cancer Patient Advocacy	Cancer Advocacy	7	en	499	547	1782	539	109	0	17490	Little Rock, AR	-18000	Central Time (US & Canada)	TRUE
1659	Cancer Patient Advocacy	Cancer Advocacy	7	en	499	461	1503	393	61	0	1242		-18000	Central Time (US & Canada)	FALSE
1660	Cancer Patient Advocacy	Cancer Advocacy	7	en	496	589	1720	1294	65	0	2013	Connecticut	-14400	Eastern Time (US & Canada)	TRUE
1661	Cancer Patient Advocacy	Cancer Advocacy	7	en	496	513	1801	876	132	0	11558	Quincy, IL	-18000	Central Time (US & Canada)	FALSE
1662	Cancer Patient Advocacy	Cancer Advocacy	7	en	496	513	6916	6175	234	0	4828	Chicago, IL	-18000	Central Time (US & Canada)	TRUE
1663	Cancer Patient Advocacy	Cancer Advocacy	7	en	495	574	696	790	66	0	3061				TRUE
1664	Cancer Patient Advocacy	Cancer Advocacy	7	en	492	475	1124	864	39	0	864	The Woodlands, TX; Heidelberg	-14400	Eastern Time (US & Canada)	FALSE
1665	Cancer Patient Advocacy	Cancer Advocacy	7	en	492	588	892	1091	58	0	2042	Palm Beach, Florida	-18000	Quito	TRUE
1666	Cancer Patient Advocacy	Cancer Advocacy	7	en	489	544	4336	4933	55	0	630		3600	Casablanca	FALSE
1667	Cancer Patient Advocacy	Cancer Advocacy	7	en	487	737	1097	2044	37	0	1907	Greater LA area	-25200	Pacific Time (US & Canada)	TRUE
1668	Cancer Patient Advocacy	Cancer Advocacy	7	en	486	510	1674	1379	52	0	6068	Seattle Washington US	-25200	Pacific Time (US & Canada)	FALSE
1669	Cancer Patient Advocacy	Cancer Advocacy	7	en	485	451	1582	371	42	0	1890	Annapolis	-18000	Central Time (US & Canada)	TRUE
1670	Cancer Patient Advocacy	Cancer Advocacy	7	en	481	615	2634	3461	46	0	1967	Houston, Texas	-25200	Pacific Time (US & Canada)	FALSE
1671	Cancer Patient Advocacy	Cancer Advocacy	7	en	481	581	21905	19570	867	0	8794	Grass Valley, CA	-25200	Pacific Time (US & Canada)	FALSE
1672	Cancer Patient Advocacy	Cancer Advocacy	7	en	480	581	714	1158	29	0	1090	Philadelphia, PA	-18000	Quito	FALSE
1673	Cancer Patient Advocacy	Cancer Advocacy	7	en	479	537	940	882	16	0	164	Santa Cruz, CA	-25200	Pacific Time (US & Canada)	FALSE
1674	Cancer Patient Advocacy	Cancer Advocacy	7	en	478	445	49804	48290	936	0	16756	Chicago	-18000	Central Time (US & Canada)	FALSE
1675	Cancer Patient Advocacy	Cancer Advocacy	7	en	475	340	2669	3017	23	0	325	UK and USA	3600	London	FALSE
1676	Cancer Patient Advocacy	Cancer Advocacy	7	en	475	437	2119	107	103	0	6501	Sacramento	-25200	Pacific Time (US & Canada)	FALSE
1677	Cancer Patient Advocacy	Cancer Advocacy	7	en	470	573	850	1166	25	0	1651	1781 Hylan Blvd. Staten Island	-14400	Eastern Time (US & Canada)	TRUE
1678	Cancer Patient Advocacy	Cancer Advocacy	7	en	469	272	31760	9661	614	0	80052	Austin, Texas	-18000	Central Time (US & Canada)	FALSE
1679	Cancer Patient Advocacy	Cancer Advocacy	7	en	466	558	25820	25411	449	0	20653	New York	-18000	Quito	TRUE
1680	Cancer Patient Advocacy	Cancer Advocacy	7	en	465	570	2341	1356	101	0	17982	Rochester, NY	-14400	Eastern Time (US & Canada)	TRUE
1681	Cancer Patient Advocacy	Cancer Advocacy	7	en	462	316	11415	13524	156	0	3706	Worldwide - All 7 Continents	-21600	Mountain Time (US & Canada)	FALSE
1682	Cancer Patient Advocacy	Cancer Advocacy	7	en	460	574	621	1075	29	0	494	USA	-14400	Eastern Time (US & Canada)	TRUE
1683	Cancer Patient Advocacy	Cancer Advocacy	7		458	543	0	0	0	0	0		0		FALSE
1684	Cancer Patient Advocacy	Cancer Advocacy	7	en	457	509	1849	1323	80	0	18923	wisdo.com	-10800	Atlantic Time (Canada)	TRUE
1685	Cancer Patient Advocacy	Cancer Advocacy	7	en	456	356	6457	6410	38	0	1383	Tampa Bay, Florida	-14400	Eastern Time (US & Canada)	TRUE
1686	Cancer Patient Advocacy	Cancer Advocacy	7	en	454	492	1364	1420	39	0	1354	Austin, TX	-21600	Mountain Time (US & Canada)	FALSE
1687	Cancer Patient Advocacy	Cancer Advocacy	7	en	453	440	3556	2313	157	0	2920		-25200	Pacific Time (US & Canada)	FALSE
1688	Cancer Patient Advocacy	Cancer Advocacy	7	en	452	676	2309	2150	57	0	8560				FALSE
1689	Cancer Patient Advocacy	Cancer Advocacy	7	en	452	590	3127	2309	66	0	2803	St. Louis, MO	-18000	Central Time (US & Canada)	TRUE
1690	Cancer Patient Advocacy	Cancer Advocacy	7	en	451	419	5268	1623	71	0	4292	Wilton, CT	-14400	Eastern Time (US & Canada)	FALSE
1691	Cancer Patient Advocacy	Cancer Advocacy	7	en	450	477	1175	581	54	0	1569	USA	-18000	Central Time (US & Canada)	FALSE
1692	Cancer Patient Advocacy	Cancer Advocacy	7	en	450	399	3100	76	41	0	506	Brecksville, OH	-14400	Eastern Time (US & Canada)	FALSE
1693	Cancer Patient Advocacy	Cancer Advocacy	7	en	448	546	471	374	11	0	793	Grand Rapids, MI			FALSE
1694	Cancer Patient Advocacy	Cancer Advocacy	7	en	446	466	1366	1521	47	0	1145	Washington, D.C.	-14400	Eastern Time (US & Canada)	FALSE
1695	Cancer Patient Advocacy	Cancer Advocacy	7	en	443	530	1619	1481	53	0	1246	New York, NY	-14400	Eastern Time (US & Canada)	FALSE
1696	Cancer Patient Advocacy	Cancer Advocacy	7	en	443	440	1484	855	40	0	854	San Diego, CA USA	-25200	Pacific Time (US & Canada)	TRUE
1697	Cancer Patient Advocacy	Cancer Advocacy	7	en	443	538	2744	1944	110	0	3215	San Diego and Lake Nona	-25200	Pacific Time (US & Canada)	TRUE
1698	Cancer Patient Advocacy	Cancer Advocacy	7	en	441	479	621	687	55	0	2027	San Francisco, CA	-25200	Pacific Time (US & Canada)	FALSE
1699	Cancer Patient Advocacy	Cancer Advocacy	7	en	439	525	4110	2060	45	0	5081	Ottawa, Canada	-14400	Eastern Time (US & Canada)	TRUE
1700	Cancer Patient Advocacy	Cancer Advocacy	7	en	439	553	560	1085	9	0	1524	Global	-25200	Pacific Time (US & Canada)	FALSE
1701	Cancer Patient Advocacy	Cancer Advocacy	7	en	438	531	2571	1600	94	0	6829	Galway, Ireland			FALSE
1702	Cancer Patient Advocacy	Cancer Advocacy	7	en	438	377	12540	2027	246	0	15630		-18000	Central Time (US & Canada)	TRUE
1703	Cancer Patient Advocacy	Cancer Advocacy	7	en	436	681	5771	7003	109	0	41405	Australia	36000	Melbourne	TRUE
1704	Cancer Patient Advocacy	Cancer Advocacy	7	en	435	504	1693	933	79	0	6721				TRUE
1705	Cancer Patient Advocacy	Cancer Advocacy	7	en	435	503	1561	1523	26	0	1116		-14400	Eastern Time (US & Canada)	FALSE
1706	Cancer Patient Advocacy	Cancer Advocacy	7	en	434	405	1336	325	89	0	2646	New Haven, CT	-14400	Eastern Time (US & Canada)	TRUE
1707	Cancer Patient Advocacy	Cancer Advocacy	7	en	433	550	4417	3450	153	0	9927	Atlanta, GA	-18000	Quito	FALSE
1708	Cancer Patient Advocacy	Cancer Advocacy	7	en	433	533	2125	1963	79	0	965	Scottsdale, AZ			FALSE
1709	Cancer Patient Advocacy	Cancer Advocacy	7	en	432	448	1209	458	79	0	3500	Houston, TX	-18000	Central Time (US & Canada)	TRUE
1710	Cancer Patient Advocacy	Cancer Advocacy	7	en	430	622	1311	2242	14	0	640				FALSE
1711	Cancer Patient Advocacy	Cancer Advocacy	7	en	429	481	1273	898	72	0	9926	Houston, TX			TRUE
1712	Cancer Patient Advocacy	Cancer Advocacy	7	en	426	532	1013	3415	48	0	5773	United States			FALSE
1713	Cancer Patient Advocacy	Cancer Advocacy	7	en	422	475	1776	1670	12	0	3651				FALSE
1714	Cancer Patient Advocacy	Cancer Advocacy	7		422	474	0	0	0	0	0		0		FALSE
1715	Cancer Patient Advocacy	Cancer Advocacy	7	en	419	608	545	1763	21	0	737	Washington State			FALSE
1716	Cancer Patient Advocacy	Cancer Advocacy	7	en	418	432	5136	6180	191	0	524		-25200	Pacific Time (US & Canada)	FALSE
1717	Cancer Patient Advocacy	Cancer Advocacy	7	en	418	558	2672	3085	67	0	1766		-14400	Eastern Time (US & Canada)	FALSE
1718	Cancer Patient Advocacy	Cancer Advocacy	7	en	416	553	984	2495	36	0	3737	Texas			TRUE
1719	Cancer Patient Advocacy	Cancer Advocacy	7	en	414	627	1579	1317	355	0	37562	Somers Point, NJ	-14400	Eastern Time (US & Canada)	FALSE
1720	Cancer Patient Advocacy	Cancer Advocacy	7	nl	413	504	1389	1226	33	0	325	Netherlands	7200	Amsterdam	FALSE
1721	Cancer Patient Advocacy	Cancer Advocacy	7	en	412	481	3826	2746	144	0	9040		3600	London	FALSE
1722	Cancer Patient Advocacy	Cancer Advocacy	7	en	412	296	13	0	32	0	228		-25200	Pacific Time (US & Canada)	FALSE
1723	Cancer Patient Advocacy	Cancer Advocacy	7	en	412	645	1491	3173	15	0	531	Wickliffe, Ohio (Cleveland)			FALSE
1724	Cancer Patient Advocacy	Cancer Advocacy	7	en	409	354	1524	577	58	0	3378	San Diego, CA USA	-25200	America/Los_Angeles	TRUE
1725	Cancer Patient Advocacy	Cancer Advocacy	7	en	408	474	545	1000	12	0	201				FALSE
1726	Cancer Patient Advocacy	Cancer Advocacy	7	en	408	584	1016	1426	28	0	1191		-14400	Eastern Time (US & Canada)	FALSE
1727	Cancer Patient Advocacy	Cancer Advocacy	7	en	407	448	1397	338	42	0	2031	Laguna Hills, CA	-25200	Arizona	TRUE
1728	Cancer Patient Advocacy	Cancer Advocacy	7	en	407	456	3991	2388	54	0	8633	San Francisco, CA			FALSE
1729	Cancer Patient Advocacy	Cancer Advocacy	7	ru	406	579	2	0	0	0	4	Kyrgyzstan	3600	Dublin	FALSE
1730	Cancer Patient Advocacy	Cancer Advocacy	7	en	406	291	12176	9159	141	0	490	Chandler, Arizona. USA	-25200	Pacific Time (US & Canada)	TRUE
1731	Cancer Patient Advocacy	Cancer Advocacy	7	en	406	381	7164	6160	160	0	634		3600	London	FALSE
1732	Cancer Patient Advocacy	Cancer Advocacy	7	en	402	529	3983	3952	74	0	3085	Woodstock, MD			FALSE
1733	Cancer Patient Advocacy	Cancer Advocacy	7	en	400	422	5823	1067	30	0	2355	South Africa	7200	Pretoria	FALSE
1734	Cancer Patient Advocacy	Cancer Advocacy	7	en	399	415	2395	1460	100	0	5066	Global			FALSE
1735	Cancer Patient Advocacy	Cancer Advocacy	7	en	398	435	2947	2029	69	0	4317		-25200	Pacific Time (US & Canada)	FALSE
1736	Cancer Patient Advocacy	Cancer Advocacy	7	en	398	365	2604	1902	129	0	24359				FALSE
1737	Cancer Patient Advocacy	Cancer Advocacy	7	en	394	567	528	1405	0	0	1731	Salem, NH	-14400	Eastern Time (US & Canada)	FALSE
1738	Cancer Patient Advocacy	Cancer Advocacy	7		392	327	0	0	0	0	0		0		FALSE
1739	Cancer Patient Advocacy	Cancer Advocacy	7	en	391	415	340	1050	57	0	2552				FALSE
1740	Cancer Patient Advocacy	Cancer Advocacy	7	en	391	432	1675	953	0	0	20028	United States	-18000	Central Time (US & Canada)	TRUE
1741	Cancer Patient Advocacy	Cancer Advocacy	7	en	390	542	1106	2165	16	0	813	Northeast/HackensackUMC	-14400	Eastern Time (US & Canada)	FALSE
1742	Cancer Patient Advocacy	Cancer Advocacy	7	en	388	404	1400	1068	83	0	36805	Salt Lake City, UT	-14400	Eastern Time (US & Canada)	FALSE
1743	Cancer Patient Advocacy	Cancer Advocacy	7	en	388	500	761	1547	17	0	791	Chicago, IL			TRUE
1744	Cancer Patient Advocacy	Cancer Advocacy	7	en	386	476	1308	2712	98	0	4766	Winnipeg, Manitoba, Canada	-18000	Central Time (US & Canada)	TRUE
1745	Cancer Patient Advocacy	Cancer Advocacy	7	en	380	344	8035	4054	300	0	13625	Indiana, USA	-25200	Pacific Time (US & Canada)	FALSE
1746	Cancer Patient Advocacy	Cancer Advocacy	7	en	379	587	1950	1230	64	0	3850	Richboro, PA	-14400	Eastern Time (US & Canada)	FALSE
1747	Cancer Patient Advocacy	Cancer Advocacy	7	en	376	494	1977	1600	21	0	934	Orange County, CA	-25200	Arizona	FALSE
1748	Cancer Patient Advocacy	Cancer Advocacy	7	en	376	368	2014	1421	24	0	1718				TRUE
1749	Cancer Patient Advocacy	Cancer Advocacy	7	en	374	461	994	1069	105	0	13475		-18000	Central Time (US & Canada)	TRUE
1750	Cancer Patient Advocacy	Cancer Advocacy	7	en	372	383	1721	1574	75	0	516				FALSE
1751	Cancer Patient Advocacy	Cancer Advocacy	7	en	371	439	4328	4556	81	0	3632	New York, NY	-14400	Eastern Time (US & Canada)	FALSE
1752	Cancer Patient Advocacy	Cancer Advocacy	7	en	370	428	277	609	19	0	565	Ann Arbor, MI	-14400	Eastern Time (US & Canada)	FALSE
1753	Cancer Patient Advocacy	Cancer Advocacy	7	en	368	352	3845	1234	91	0	8255	USA	-18000	Quito	FALSE
1754	Cancer Patient Advocacy	Cancer Advocacy	7	en	366	406	1287	896	79	0	6060	Chicago, IL	-18000	Central Time (US & Canada)	TRUE
1755	Cancer Patient Advocacy	Cancer Advocacy	7		366	402	0	0	0	0	0		0		FALSE
1756	Cancer Patient Advocacy	Cancer Advocacy	7	en	365	368	1013	1165	41	0	6855	Pittsburgh, PA	-18000	Central Time (US & Canada)	TRUE
1757	Cancer Patient Advocacy	Cancer Advocacy	7	en	364	548	934	1260	56	0	1959	Toronto, Ontario			TRUE
1758	Cancer Patient Advocacy	Cancer Advocacy	7	en	364	466	366	690	11	0	457	United States of America	-25200	Pacific Time (US & Canada)	TRUE
1759	Cancer Patient Advocacy	Cancer Advocacy	7	en	363	417	1875	508	31	0	4589	USA	-18000	Central Time (US & Canada)	FALSE
1760	Cancer Patient Advocacy	Cancer Advocacy	7	en	363	337	875	545	20	0	1709	Chicago, IL			TRUE
1761	Cancer Patient Advocacy	Cancer Advocacy	7	en	362	419	1413	1275	41	0	3017	Biliary Tract	-21600	Mountain Time (US & Canada)	TRUE
1762	Cancer Patient Advocacy	Cancer Advocacy	7	en	362	380	671	801	43	0	2825	Nationwide	-18000	Central Time (US & Canada)	FALSE
1763	Cancer Patient Advocacy	Cancer Advocacy	7	en	360	233	16114	7918	474	0	3192	wherever help is needed	-18000	Central Time (US & Canada)	FALSE
1764	Cancer Patient Advocacy	Cancer Advocacy	7	en	357	412	45750	43065	1249	0	44184		-18000	Central Time (US & Canada)	FALSE
1765	Cancer Patient Advocacy	Cancer Advocacy	7	en	357	369	639	954	22	0	1439		-14400	Eastern Time (US & Canada)	FALSE
1766	Cancer Patient Advocacy	Cancer Advocacy	7	en	355	405	3636	3190	86	0	16795	Delray Beach, FL	36000	Sydney	FALSE
1767	Cancer Patient Advocacy	Cancer Advocacy	7	en	355	393	6427	4841	177	0	20040	Oakland, CA	-25200	Pacific Time (US & Canada)	TRUE
1768	Cancer Patient Advocacy	Cancer Advocacy	7	en	354	484	19376	9618	287	0	2358	Pasadena California	-25200	Pacific Time (US & Canada)	FALSE
1769	Cancer Patient Advocacy	Cancer Advocacy	7	en	353	381	1380	974	93	0	8301	SF Bay Area			TRUE
1770	Cancer Patient Advocacy	Cancer Advocacy	7	en	353	462	4678	5310	57	0	801	Nomadic.	-14400	Eastern Time (US & Canada)	FALSE
1771	Cancer Patient Advocacy	Cancer Advocacy	7	en	352	435	803	863	31	0	1283		-18000	Central Time (US & Canada)	FALSE
1772	Cancer Patient Advocacy	Cancer Advocacy	7	en	352	569	2336	4409	37	0	2124	Freehold, NJ	-14400	Eastern Time (US & Canada)	FALSE
1773	Cancer Patient Advocacy	Cancer Advocacy	7	en-gb	349	624	9057	8787	481	0	9346	England, United Kingdom			TRUE
1774	Cancer Patient Advocacy	Cancer Advocacy	7	en	349	2033	2576	1037	241	0	43209	Seattle, WA			TRUE
1775	Cancer Patient Advocacy	Cancer Advocacy	7	en	349	461	895	565	34	0	16233	USA			FALSE
1776	Cancer Patient Advocacy	Cancer Advocacy	7	en	348	251	5852	6060	95	0	2789	Las Vegas	-25200	Pacific Time (US & Canada)	FALSE
1777	Cancer Patient Advocacy	Cancer Advocacy	7	en	346	1216	8664	6983	224	0	59064	Los Angeles	-25200	Pacific Time (US & Canada)	FALSE
1778	Cancer Patient Advocacy	Cancer Advocacy	7	en	344	499	1409	2977	80	0	17720		36000	Melbourne	FALSE
1779	Cancer Patient Advocacy	Cancer Advocacy	7	en	343	316	3093	2245	69	0	3844	Manhattan, NY	-14400	Eastern Time (US & Canada)	TRUE
1780	Cancer Patient Advocacy	Cancer Advocacy	7	en	343	641	4256	3557	280	0	62877	New York, NY	-14400	Eastern Time (US & Canada)	FALSE
1781	Cancer Patient Advocacy	Cancer Advocacy	7	en	341	437	974	1848	25	0	4271	Palm Beach	-18000	Quito	FALSE
1782	Cancer Patient Advocacy	Cancer Advocacy	7	en	340	460	910	1936	85	0	6763	Ashland, VA			FALSE
1783	Cancer Patient Advocacy	Cancer Advocacy	7	en	340	453	8370	4659	240	0	7476	above belt, below chin			FALSE
1784	Cancer Patient Advocacy	Cancer Advocacy	7	en	336	297	2358	2308	44	0	2817	Minneapolis, MN	-18000	Central Time (US & Canada)	TRUE
1785	Cancer Patient Advocacy	Cancer Advocacy	7	es	333	387	5554	5453	23	0	1037				FALSE
1786	Cancer Patient Advocacy	Cancer Advocacy	7	en	332	457	1379	1612	33	0	1533	Sydney, Australia	36000	Sydney	FALSE
1787	Cancer Patient Advocacy	Cancer Advocacy	7	en	332	397	2175	1491	112	0	8550	Arid Zone	-25200	Arizona	TRUE
1788	Cancer Patient Advocacy	Cancer Advocacy	7	en	331	350	871	718	39	0	2844	Washington D.C. Metro Area	-14400	Eastern Time (US & Canada)	FALSE
1789	Cancer Patient Advocacy	Cancer Advocacy	7	en	330	423	816	979	178	0	27668		-18000	Central Time (US & Canada)	FALSE
1790	Cancer Patient Advocacy	Cancer Advocacy	7	en	330	377	1441	1215	27	0	1330	atlanta	-14400	Eastern Time (US & Canada)	FALSE
1791	Cancer Patient Advocacy	Cancer Advocacy	7	de	328	406	8140	2861	16	0	1959	1050 Wien, Ziegelofeng. 41			TRUE
1792	Cancer Patient Advocacy	Cancer Advocacy	7	en	327	1051	5726	998	290	0	29685	Nashville, TN	-18000	Central Time (US & Canada)	TRUE
1793	Cancer Patient Advocacy	Cancer Advocacy	7	en	327	457	1083	1742	186	0	7207	Los Altos, CA			FALSE
1794	Cancer Patient Advocacy	Cancer Advocacy	7	en	327	294	1068	954	18	0	752	New York, NY	-14400	Eastern Time (US & Canada)	TRUE
1795	Cancer Patient Advocacy	Cancer Advocacy	7	en	323	150	58	117	9	0	0	World Wide	3600	London	FALSE
1796	Cancer Patient Advocacy	Cancer Advocacy	7	en	322	344	587	526	21	0	446	San Francisco, CA			FALSE
1797	Cancer Patient Advocacy	Cancer Advocacy	7	en	317	480	1009	2003	21	0	6983	New Jersey			TRUE
1798	Cancer Patient Advocacy	Cancer Advocacy	7	en	314	257	11860	1518	162	0	6515	Arlington Heights, IL	-18000	Central Time (US & Canada)	TRUE
1799	Cancer Patient Advocacy	Cancer Advocacy	7	en	314	426	2533	2797	94	0	5408	Arizona USA	-25200	Arizona	FALSE
1800	Cancer Patient Advocacy	Cancer Advocacy	7	en	314	1137	1725	3884	69	0	6060				FALSE
1801	Cancer Patient Advocacy	Cancer Advocacy	7	en	314	335	1323	1326	23	0	607				TRUE
1802	Cancer Patient Advocacy	Cancer Advocacy	7	en	312	209	4640	2279	128	0	5682	New York, NY	-14400	Eastern Time (US & Canada)	TRUE
1803	Cancer Patient Advocacy	Cancer Advocacy	7	en	310	294	606	342	33	0	834	UT MD Anderson Cancer Center	-14400	Eastern Time (US & Canada)	TRUE
1804	Cancer Patient Advocacy	Cancer Advocacy	7	en	308	329	2109	1960	76	0	3116		-25200	Pacific Time (US & Canada)	FALSE
1805	Cancer Patient Advocacy	Cancer Advocacy	7	en	305	446	1770	1764	63	0	935	Albany, NY	-14400	Eastern Time (US & Canada)	FALSE
1806	Cancer Patient Advocacy	Cancer Advocacy	7	fr	302	437	1150	1963	38	0	743	Grenoble, France			FALSE
1807	Cancer Patient Advocacy	Cancer Advocacy	7	en	299	243	2307	659	64	0	1061				FALSE
1808	Cancer Patient Advocacy	Cancer Advocacy	7	en	299	449	1999	1744	82	0	4125	NJ	-14400	Eastern Time (US & Canada)	TRUE
1809	Cancer Patient Advocacy	Cancer Advocacy	7	en	299	384	1454	2534	134	0	8695	Adelaide, South Australia	34200	Adelaide	TRUE
1810	Cancer Patient Advocacy	Cancer Advocacy	7	en	298	457	2791	2789	88	0	8391	Los Angeles, California	-25200	Pacific Time (US & Canada)	TRUE
1811	Cancer Patient Advocacy	Cancer Advocacy	7	en	296	305	626	578	30	0	1299				TRUE
1812	Cancer Patient Advocacy	Cancer Advocacy	7	en	295	273	663	365	60	0	3717				FALSE
1813	Cancer Patient Advocacy	Cancer Advocacy	7	en	293	331	2956	1955	36	0	625		-25200	Pacific Time (US & Canada)	FALSE
1814	Cancer Patient Advocacy	Cancer Advocacy	7	en	292	432	2934	3064	92	0	26715		7200	Paris	FALSE
1815	Cancer Patient Advocacy	Cancer Advocacy	7	en	292	276	3629	4240	87	0	5538		-14400	Eastern Time (US & Canada)	FALSE
1816	Cancer Patient Advocacy	Cancer Advocacy	7	en	291	323	2667	2810	60	0	23767		-25200	Pacific Time (US & Canada)	FALSE
1817	Cancer Patient Advocacy	Cancer Advocacy	7	en	290	468	895	1393	16	0	553	Aurora, IL			TRUE
1818	Cancer Patient Advocacy	Cancer Advocacy	7	en	287	512	821	2618	21	0	927	Brisbane, Australia			FALSE
1819	Cancer Patient Advocacy	Cancer Advocacy	7	en	287	251	796	172	189	0	17321	Washington, DC	-25200	Pacific Time (US & Canada)	TRUE
1820	Cancer Patient Advocacy	Cancer Advocacy	7	en	286	215	1155	880	48	0	971	Tucson, AZ	-25200	Arizona	FALSE
1821	Cancer Patient Advocacy	Cancer Advocacy	7	en	285	332	665	752	32	0	923	Cambridge, MA	-14400	Eastern Time (US & Canada)	FALSE
1822	Cancer Patient Advocacy	Cancer Advocacy	7	en	284	321	1350	1315	25	0	777	Boston	-14400	Eastern Time (US & Canada)	TRUE
1823	Cancer Patient Advocacy	Cancer Advocacy	7	es	283	339	323	1245	6	0	13708	Ciudad Autónoma de Buenos Aire			FALSE
1824	Cancer Patient Advocacy	Cancer Advocacy	7	en	281	331	3550	2513	23	0	7120				FALSE
1825	Cancer Patient Advocacy	Cancer Advocacy	7	en-gb	279	347	668	585	36	0	1620	Brussels, Belgium	10800	Athens	FALSE
1826	Cancer Patient Advocacy	Cancer Advocacy	7	en	277	311	282	991	11	0	317	Tyngsboro, MA USA	-14400	Eastern Time (US & Canada)	TRUE
1827	Cancer Patient Advocacy	Cancer Advocacy	7	en	277	275	809	716	33	0	3613	International	-14400	Eastern Time (US & Canada)	FALSE
1828	Cancer Patient Advocacy	Cancer Advocacy	7	en	276	301	923	554	43	0	1777	Seattle, Washington	-25200	Pacific Time (US & Canada)	FALSE
1829	Cancer Patient Advocacy	Cancer Advocacy	7	en	276	250	2462	925	43	0	856	Ft. Lauderdale, Florida	-14400	Eastern Time (US & Canada)	TRUE
1830	Cancer Patient Advocacy	Cancer Advocacy	7	en	273	272	680	464	45	0	932	La Jolla, CA			FALSE
1831	Cancer Patient Advocacy	Cancer Advocacy	7	en	273	264	4471	2905	35	0	5835				FALSE
1832	Cancer Patient Advocacy	Cancer Advocacy	7	en	272	385	44400	3674	324	0	6439		-18000	Quito	FALSE
1833	Cancer Patient Advocacy	Cancer Advocacy	7	en	272	229	2010	566	42	0	1023	San Antonio, TEXAS			FALSE
1834	Cancer Patient Advocacy	Cancer Advocacy	7	en	271	312	3575	3227	55	0	4061	Temecula, CA	-25200	Pacific Time (US & Canada)	FALSE
1835	Cancer Patient Advocacy	Cancer Advocacy	7	en	268	317	5567	3793	66	0	4280	London and Windsor			TRUE
1836	Cancer Patient Advocacy	Cancer Advocacy	7	en	267	275	249	491	16	0	910	Oklahoma	-25200	Arizona	FALSE
1837	Cancer Patient Advocacy	Cancer Advocacy	7	en	262	260	18305	18697	327	0	17438	Toronto, Ontario	-14400	Eastern Time (US & Canada)	TRUE
1838	Cancer Patient Advocacy	Cancer Advocacy	7	en	258	307	2413	2107	165	0	17957	New York, USA	-10800	Atlantic Time (Canada)	TRUE
1839	Cancer Patient Advocacy	Cancer Advocacy	7	en	257	305	284	708	4	0	231		10800	Jerusalem	FALSE
1840	Cancer Patient Advocacy	Cancer Advocacy	7	en	254	174	2889	3383	57	0	3765	Philadelphia	-14400	Eastern Time (US & Canada)	FALSE
1841	Cancer Patient Advocacy	Cancer Advocacy	7	en	254	72	537197	665	3400	0	22788		-14400	Eastern Time (US & Canada)	FALSE
1842	Cancer Patient Advocacy	Cancer Advocacy	7	en	253	182	5396	1708	121	0	6614	South Africa/Kenya			TRUE
1843	Cancer Patient Advocacy	Cancer Advocacy	7	en-gb	253	305	2399	1723	45	0	2038	South Central England	3600	London	FALSE
1844	Cancer Patient Advocacy	Cancer Advocacy	7	en	253	273	387	651	9	0	497	Salt Lake City, Utah			FALSE
1845	Cancer Patient Advocacy	Cancer Advocacy	7	en	246	389	803	2133	11	0	271	Eastern Canada			FALSE
1846	Cancer Patient Advocacy	Cancer Advocacy	7	en	242	385	1223	890	71	0	16442	Twitter...	-25200	Pacific Time (US & Canada)	FALSE
1847	Cancer Patient Advocacy	Cancer Advocacy	7	en	229	326	970	1063	29	0	4114	Ireland	3600	Dublin	TRUE
1848	Cancer Patient Advocacy	Cancer Advocacy	7	en	228	246	2184	1680	43	0	5280		-25200	Pacific Time (US & Canada)	FALSE
1849	Cancer Patient Advocacy	Cancer Advocacy	7	en	227	1943	1350	447	43	0	2599	Reston, VA	-14400	Eastern Time (US & Canada)	TRUE
1850	Cancer Patient Advocacy	Cancer Advocacy	7	en	227	283	481	1973	7	0	1111	United Kingdom	-21600	Mountain Time (US & Canada)	FALSE
1851	Cancer Patient Advocacy	Cancer Advocacy	7	en	225	376	1572	1354	63	0	1668	Montreal, Quebec			TRUE
1852	Cancer Patient Advocacy	Cancer Advocacy	7	en	221	270	2000	3095	46	0	1554	Greensboro, NC	-14400	Eastern Time (US & Canada)	FALSE
1853	Cancer Patient Advocacy	Cancer Advocacy	7	nl	217	219	4657	2098	216	0	129283		10800	Athens	FALSE
1854	Cancer Patient Advocacy	Cancer Advocacy	7	en	217	206	867	391	40	0	1274	Nashville	-18000	Central Time (US & Canada)	TRUE
1855	Cancer Patient Advocacy	Cancer Advocacy	7	en	215	233	237	275	60	0	2521	Virginia	-18000	Quito	TRUE
1856	Cancer Patient Advocacy	Cancer Advocacy	7	en	209	220	459	634	30	0	172	Bucks, UK and Cambridge, US	3600	London	TRUE
1857	Cancer Patient Advocacy	Cancer Advocacy	7	en	206	793	1676	1291	208	0	7669	Talca, Chile	7200	Ljubljana	FALSE
1858	Cancer Patient Advocacy	Cancer Advocacy	7	en	200	196	817	672	35	0	578	Cleveland, Ohio	-14400	Eastern Time (US & Canada)	FALSE
1859	Cancer Patient Advocacy	Cancer Advocacy	7	en	197	317	1324	4989	103	0	11658	MCAT Question of the Day	-25200	Pacific Time (US & Canada)	TRUE
1860	Cancer Patient Advocacy	Cancer Advocacy	7	en	196	180	910	446	163	0	6240	In the cloud	7200	Amsterdam	FALSE
1861	Cancer Patient Advocacy	Cancer Advocacy	7	en	193	193	3182	1630	37	0	4831				FALSE
1862	Cancer Patient Advocacy	Cancer Advocacy	7		186	220	0	0	0	0	0		0		FALSE
1863	Cancer Patient Advocacy	Cancer Advocacy	7	en	181	538	583	1927	0	0	758	Tijuana, Baja California	-25200	Pacific Time (US & Canada)	TRUE
1864	Cancer Patient Advocacy	Cancer Advocacy	7	en-GB	179	225	1523	4782	32	0	338				FALSE
1865	Cancer Patient Advocacy	Cancer Advocacy	7	en	177	273	659	608	15	0	1124	Johannesburg, South Africa	-25200	Pacific Time (US & Canada)	TRUE
1866	Cancer Patient Advocacy	Cancer Advocacy	7	en	176	221	259	1493	10	0	562	Occidental, California	-25200	Pacific Time (US & Canada)	TRUE
1867	Cancer Patient Advocacy	Cancer Advocacy	7	en	165	334	675	438	22	0	3589	Northern Virginia	-25200	Pacific Time (US & Canada)	TRUE
1868	Cancer Patient Advocacy	Cancer Advocacy	7	en	162	201	2992	2047	46	0	6345				FALSE
1869	Cancer Patient Advocacy	Cancer Advocacy	7	en	162	1222	4211	1365	0	0	971	New York	-25200	Pacific Time (US & Canada)	FALSE
1870	Cancer Patient Advocacy	Cancer Advocacy	7	en	141	167	263	1081	2	0	131	Woburn, MA	-14400	Eastern Time (US & Canada)	FALSE
1871	Cancer Patient Advocacy	Cancer Advocacy	7	en	130	525	854	2963	17	0	359	Roanoke,Va.	-14400	Eastern Time (US & Canada)	TRUE
1872	Cancer Patient Advocacy	Cancer Advocacy	7	en	115	355	310	1977	8	0	4907	Hyderabad, India	19800	New Delhi	FALSE
1873	Cancer Patient Advocacy	Cancer Advocacy	7	en	96	312	1239	1705	17	0	810	Fairfax, VA	-14400	Eastern Time (US & Canada)	FALSE
1874	Cancer Patient Advocacy	Cancer Advocacy	7	en	69	755	4400	4768	275	0	65898	Perth & Kinross, Scotland,	3600	Edinburgh	TRUE
1875	Cancer Patient Advocacy	Cancer Advocacy	7	en	55	290	1442	937	41	0	28844	USA	-10800	Atlantic Time (Canada)	FALSE
1876	Cancer Patient Advocacy	Cancer Advocacy	7	en	47	463	957	2042	21	0	7572		-18000	Central Time (US & Canada)	TRUE
1877	Cancer Patient Advocacy	Cancer Advocacy	7	en	38	597	6512	4579	142	0	10124	San Diego	-25200	Pacific Time (US & Canada)	FALSE
1878	Non-Oncology HCP / Hospitals	Palliative / Hospice	8	en	1374	1216	10314	4381	676	0	39628	Shawnee, KS	-18000	Central Time (US & Canada)	TRUE
1879	Non-Oncology HCP / Hospitals	Palliative / Hospice	8	en	1262	1336	13381	1574	602	0	16325	New York City	-14400	Eastern Time (US & Canada)	FALSE
1880	Non-Oncology HCP / Hospitals	Palliative / Hospice	8	en	1221	1280	7964	2711	394	0	4989	San Francisco	-25200	Pacific Time (US & Canada)	TRUE
1881	Non-Oncology HCP / Hospitals	Palliative / Hospice	8	en	1163	1441	13611	2834	271	0	12849	San Diego, CA	-25200	Arizona	TRUE
1882	Non-Oncology HCP / Hospitals	Palliative / Hospice	8	en	1061	1152	6042	3917	211	0	3565				FALSE
1883	Non-Oncology HCP / Hospitals	Palliative / Hospice	8	en	1018	1136	5789	2555	254	0	20852	Madison, WI, USA			TRUE
1884	Non-Oncology HCP / Hospitals	Palliative / Hospice	8	en	1007	401	12263	905	320	0	7751	New York, NY	-14400	Eastern Time (US & Canada)	TRUE
1885	Non-Oncology HCP / Hospitals	Palliative / Hospice	8		950	296	0	0	0	0	0		0		FALSE
1886	Non-Oncology HCP / Hospitals	Palliative / Hospice	8	en	868	876	5220	3072	250	0	2454	San Francisco	-25200	Pacific Time (US & Canada)	TRUE
1887	Non-Oncology HCP / Hospitals	Palliative / Hospice	8	en	859	974	6426	5514	178	0	2645	Houston, TX	-18000	Central Time (US & Canada)	FALSE
1888	Non-Oncology HCP / Hospitals	Palliative / Hospice	8	en	828	1116	3884	3190	142	0	4096	Boston, MA	-14400	Eastern Time (US & Canada)	TRUE
1889	Non-Oncology HCP / Hospitals	Palliative / Hospice	8	en	811	1043	13218	2507	534	0	10432	New York City	-14400	Eastern Time (US & Canada)	TRUE
1890	Non-Oncology HCP / Hospitals	Palliative / Hospice	8	en	806	614	10552	1995	349	0	9435	United States	-18000	Central Time (US & Canada)	TRUE
1891	Non-Oncology HCP / Hospitals	Palliative / Hospice	8	en	804	988	2175	1561	262	0	10625	Concord, Massachusetts	-14400	Eastern Time (US & Canada)	TRUE
1892	Non-Oncology HCP / Hospitals	Palliative / Hospice	8	en	757	1094	944	4981	66	0	3834	Seattle, WA	-25200	Pacific Time (US & Canada)	FALSE
1893	Non-Oncology HCP / Hospitals	Palliative / Hospice	8	en	732	812	3358	2865	181	0	5872	Charleston, SC	-18000	Central Time (US & Canada)	TRUE
1894	Non-Oncology HCP / Hospitals	Palliative / Hospice	8	en	722	684	9969	419	307	0	7577	Chicago, IL	-18000	Central Time (US & Canada)	FALSE
1895	Non-Oncology HCP / Hospitals	Palliative / Hospice	8	en	714	688	2555	691	129	0	4441	Durham, NC			FALSE
1896	Non-Oncology HCP / Hospitals	Palliative / Hospice	8	en	708	1010	1912	1501	51	0	9993	Palm Springs, CA	-25200	Pacific Time (US & Canada)	TRUE
1897	Non-Oncology HCP / Hospitals	Palliative / Hospice	8	en	699	675	3161	949	315	0	37406	wdale@coh.org	-18000	America/Chicago	TRUE
1898	Non-Oncology HCP / Hospitals	Palliative / Hospice	8	en	636	766	1992	2025	0	0	11600	Silver Spring, Maryland USA	-18000	Central Time (US & Canada)	TRUE
1899	Non-Oncology HCP / Hospitals	Palliative / Hospice	8	en	633	699	5731	1652	257	0	5580	ÜT: 40.763765,-73.971087	-14400	Eastern Time (US & Canada)	TRUE
1900	Non-Oncology HCP / Hospitals	Palliative / Hospice	8	en	633	656	2056	448	125	0	2138	Boston, MA	-14400	Eastern Time (US & Canada)	FALSE
1901	Non-Oncology HCP / Hospitals	Palliative / Hospice	8	en	616	660	5290	933	145	0	3376		-14400	Eastern Time (US & Canada)	FALSE
1902	Non-Oncology HCP / Hospitals	Palliative / Hospice	8	en	608	928	1644	3693	57	0	4025	Grand Rapids, MI			TRUE
1903	Non-Oncology HCP / Hospitals	Palliative / Hospice	8	en	602	668	3106	1871	204	0	6797	Massachusetts, US	-14400	Eastern Time (US & Canada)	TRUE
1904	Non-Oncology HCP / Hospitals	Palliative / Hospice	8	en	599	379	765	365	40	0	390	See also...	-18000	Central Time (US & Canada)	FALSE
1905	Non-Oncology HCP / Hospitals	Palliative / Hospice	8	en	577	814	1762	2053	48	0	8406	San Marcos, CA	-25200	Pacific Time (US & Canada)	TRUE
1906	Non-Oncology HCP / Hospitals	Palliative / Hospice	8	en	572	742	2094	2090	53	0	2213		-18000	Central Time (US & Canada)	TRUE
1907	Non-Oncology HCP / Hospitals	Palliative / Hospice	8	en	552	612	1628	1404	57	0	1693	United States	-25200	Pacific Time (US & Canada)	FALSE
1908	Non-Oncology HCP / Hospitals	Palliative / Hospice	8	en	550	538	7273	3687	266	0	9455	United States	-25200	Pacific Time (US & Canada)	TRUE
1909	Non-Oncology HCP / Hospitals	Palliative / Hospice	8	en	543	545	9972	608	337	0	9488	Alexandria, VA	-14400	Eastern Time (US & Canada)	TRUE
1910	Non-Oncology HCP / Hospitals	Palliative / Hospice	8	en	541	502	2245	245	131	0	1263		-14400	Eastern Time (US & Canada)	FALSE
1911	Non-Oncology HCP / Hospitals	Palliative / Hospice	8		537	261	0	0	0	0	0		0		FALSE
1912	Non-Oncology HCP / Hospitals	Palliative / Hospice	8	en	533	695	1910	4262	119	0	12778	Columbus, OH	-14400	Eastern Time (US & Canada)	TRUE
1913	Non-Oncology HCP / Hospitals	Palliative / Hospice	8	en	524	552	2133	3520	106	0	6603	Spokane, WA	-18000	Central Time (US & Canada)	TRUE
1914	Non-Oncology HCP / Hospitals	Palliative / Hospice	8	en	516	606	9222	3946	246	0	25804	United States	-25200	Pacific Time (US & Canada)	TRUE
1915	Non-Oncology HCP / Hospitals	Palliative / Hospice	8	en	511	511	3191	1082	191	0	10332	San Diego	-25200	Pacific Time (US & Canada)	FALSE
1916	Non-Oncology HCP / Hospitals	Palliative / Hospice	8	en	503	552	6377	1412	256	0	10020	Canada	-18000	Central Time (US & Canada)	TRUE
1917	Non-Oncology HCP / Hospitals	Palliative / Hospice	8	en	501	599	2347	1521	68	0	5473		-18000	Quito	FALSE
1918	Non-Oncology HCP / Hospitals	Palliative / Hospice	8	en	498	571	2373	1852	131	0	5102				TRUE
1919	Non-Oncology HCP / Hospitals	Palliative / Hospice	8	en	492	640	4983	4479	128	0	3661	Global	-25200	Arizona	FALSE
1920	Non-Oncology HCP / Hospitals	Palliative / Hospice	8	en	485	482	2109	1161	144	0	14532	Clayton County, Georgia	-14400	Eastern Time (US & Canada)	TRUE
1921	Non-Oncology HCP / Hospitals	Palliative / Hospice	8	en	482	641	1367	1858	58	0	4721	Beaufort SC	-14400	Eastern Time (US & Canada)	FALSE
1922	Non-Oncology HCP / Hospitals	Palliative / Hospice	8	en	479	471	6408	783	192	0	5711	Indiana	-14400	Eastern Time (US & Canada)	TRUE
1923	Non-Oncology HCP / Hospitals	Palliative / Hospice	8	en	470	425	2446	923	80	0	2484	April 16th - Every Year	-28800	Alaska	FALSE
1924	Non-Oncology HCP / Hospitals	Palliative / Hospice	8	en	468	440	1561	1379	66	0	407	New York City	-14400	Eastern Time (US & Canada)	FALSE
1925	Non-Oncology HCP / Hospitals	Palliative / Hospice	8	en	460	631	6709	4052	133	0	867	Scottsdale, AZ	-25200	Pacific Time (US & Canada)	FALSE
1926	Non-Oncology HCP / Hospitals	Palliative / Hospice	8	en	460	306	7261	381	285	0	1243		-25200	Pacific Time (US & Canada)	FALSE
1927	Non-Oncology HCP / Hospitals	Palliative / Hospice	8	en	456	536	2816	2149	100	0	2139	San Leandro, California	-25200	Pacific Time (US & Canada)	TRUE
1928	Non-Oncology HCP / Hospitals	Palliative / Hospice	8	en	453	629	2392	2363	81	0	7121	California			TRUE
1929	Non-Oncology HCP / Hospitals	Palliative / Hospice	8	en	452	567	2492	772	135	0	1682	Raleigh-Durham	-18000	Central Time (US & Canada)	TRUE
1930	Non-Oncology HCP / Hospitals	Palliative / Hospice	8	en	448	544	1194	1188	56	0	2498	Lancaster, PA	-14400	Eastern Time (US & Canada)	TRUE
1931	Non-Oncology HCP / Hospitals	Palliative / Hospice	8	en	439	489	3057	2293	135	0	12930	Dallas, TX	-14400	Eastern Time (US & Canada)	FALSE
1932	Non-Oncology HCP / Hospitals	Palliative / Hospice	8	en	438	498	1432	983	67	0	4010	North Carolina	-14400	Eastern Time (US & Canada)	FALSE
1933	Non-Oncology HCP / Hospitals	Palliative / Hospice	8	en	419	489	6838	2499	199	0	6153	Alexandria, VA	-14400	Eastern Time (US & Canada)	TRUE
1934	Non-Oncology HCP / Hospitals	Palliative / Hospice	8	en	416	231	2593	1743	104	0	8201	Chicago	-14400	Eastern Time (US & Canada)	TRUE
1935	Non-Oncology HCP / Hospitals	Palliative / Hospice	8	en	416	441	2753	3282	162	0	15985	Perth, Western Australia	28800	Perth	TRUE
1936	Non-Oncology HCP / Hospitals	Palliative / Hospice	8	en	415	496	808	2026	6	0	269	Jinja Uganda	-18000	Central Time (US & Canada)	TRUE
1937	Non-Oncology HCP / Hospitals	Palliative / Hospice	8	en	410	458	22	0	0	0	2				FALSE
1938	Non-Oncology HCP / Hospitals	Palliative / Hospice	8	en	408	493	1810	1150	197	0	14829		-18000	Central Time (US & Canada)	FALSE
1939	Non-Oncology HCP / Hospitals	Palliative / Hospice	8	en	396	445	3603	1418	93	0	690		-25200	Pacific Time (US & Canada)	TRUE
1940	Non-Oncology HCP / Hospitals	Palliative / Hospice	8	en	395	236	1650	1188	49	0	2161	Lexington, KY	-14400	Eastern Time (US & Canada)	FALSE
1941	Non-Oncology HCP / Hospitals	Palliative / Hospice	8	en	391	396	2152	1958	98	0	5135	USA, World Wide	-18000	Central Time (US & Canada)	FALSE
1942	Non-Oncology HCP / Hospitals	Palliative / Hospice	8	en	382	462	508	720	38	0	1970	Boston	-14400	Eastern Time (US & Canada)	FALSE
1943	Non-Oncology HCP / Hospitals	Palliative / Hospice	8	en	382	549	2314	2687	53	0	3149	Nairobi	10800	Nairobi	TRUE
1944	Non-Oncology HCP / Hospitals	Palliative / Hospice	8	en	380	222	2463	556	90	0	7179	Chicago area	-21600	Mountain Time (US & Canada)	TRUE
1945	Non-Oncology HCP / Hospitals	Palliative / Hospice	8	en	377	623	311	4660	4	0	199	VILLIANUR PUDUCHERRY INDIA	-25200	Pacific Time (US & Canada)	TRUE
1946	Non-Oncology HCP / Hospitals	Palliative / Hospice	8	en	375	490	1732	1433	101	0	2365	Philadelphia	-14400	Eastern Time (US & Canada)	TRUE
1947	Non-Oncology HCP / Hospitals	Palliative / Hospice	8	en	374	399	903	933	40	0	1368	Duarte, CA	-25200	Pacific Time (US & Canada)	TRUE
1948	Non-Oncology HCP / Hospitals	Palliative / Hospice	8	en	370	429	1212	2018	14	0	1606				FALSE
1949	Non-Oncology HCP / Hospitals	Palliative / Hospice	8	en	360	354	1648	343	62	0	504	Cambridge, MA	-14400	Eastern Time (US & Canada)	TRUE
1950	Non-Oncology HCP / Hospitals	Palliative / Hospice	8	en	360	280	1345	1138	55	0	3072	Washington, DC	-14400	Eastern Time (US & Canada)	TRUE
1951	Non-Oncology HCP / Hospitals	Palliative / Hospice	8	en	358	165	2076	311	77	0	1190	Stanford University	-25200	Pacific Time (US & Canada)	FALSE
1952	Non-Oncology HCP / Hospitals	Palliative / Hospice	8	en	356	462	1624	2582	64	0	1932	California			TRUE
1953	Non-Oncology HCP / Hospitals	Palliative / Hospice	8	en	355	243	1636	1119	83	0	2395	San Antonio, Texas	-18000	Central Time (US & Canada)	FALSE
1954	Non-Oncology HCP / Hospitals	Palliative / Hospice	8	en	353	458	2064	1336	98	0	3073	San Francisco	-25200	Pacific Time (US & Canada)	FALSE
1955	Non-Oncology HCP / Hospitals	Palliative / Hospice	8	en	342	343	1410	760	64	0	3971		-18000	Central Time (US & Canada)	TRUE
1956	Non-Oncology HCP / Hospitals	Palliative / Hospice	8	en	340	373	946	1829	30	0	3344	Chicago Area			TRUE
1957	Non-Oncology HCP / Hospitals	Palliative / Hospice	8	en	338	215	3845	290	98	0	1323	Pittsburgh, PA	-14400	Eastern Time (US & Canada)	FALSE
1958	Non-Oncology HCP / Hospitals	Palliative / Hospice	8	en	335	611	1289	2175	71	0	25010	King's University College Than	-10800	Atlantic Time (Canada)	TRUE
1959	Non-Oncology HCP / Hospitals	Palliative / Hospice	8	en	330	195	1365	696	74	0	3520	New York	-14400	Eastern Time (US & Canada)	TRUE
1960	Non-Oncology HCP / Hospitals	Palliative / Hospice	8	en	326	370	1546	1231	42	0	788	New York, NY			FALSE
1961	Non-Oncology HCP / Hospitals	Palliative / Hospice	8	en	326	311	1649	750	125	0	8499	Vilas/Boone, North Carolina	-18000	Quito	FALSE
1962	Non-Oncology HCP / Hospitals	Palliative / Hospice	8	en	320	617	705	2297	23	0	597	Philadelphia, PA	-18000	Central Time (US & Canada)	TRUE
1963	Non-Oncology HCP / Hospitals	Palliative / Hospice	8	en	317	322	1226	1965	57	0	2240	San Francisco, CA	-25200	Pacific Time (US & Canada)	TRUE
1964	Non-Oncology HCP / Hospitals	Palliative / Hospice	8	en	316	335	3657	266	108	0	2848	Cambridge, MA	-10800	Atlantic Time (Canada)	TRUE
1965	Non-Oncology HCP / Hospitals	Palliative / Hospice	8	en	315	476	3579	4998	79	0	33678	Dallas TX			TRUE
1966	Non-Oncology HCP / Hospitals	Palliative / Hospice	8	en	314	325	3048	2267	110	0	9574	New Westminster, BC	-25200	Pacific Time (US & Canada)	TRUE
1967	Non-Oncology HCP / Hospitals	Palliative / Hospice	8	en	312	315	1667	251	85	0	5751	Washington, DC	-14400	Eastern Time (US & Canada)	TRUE
1968	Non-Oncology HCP / Hospitals	Palliative / Hospice	8	en	312	559	1210	4448	13	0	618	DMV			TRUE
1969	Non-Oncology HCP / Hospitals	Palliative / Hospice	8	en	311	196	1632	811	100	0	1998	Indianapolis, IN, USA	-14400	Eastern Time (US & Canada)	FALSE
1970	Non-Oncology HCP / Hospitals	Palliative / Hospice	8	en	308	392	742	946	32	0	548	Houston	-18000	Central Time (US & Canada)	FALSE
1971	Non-Oncology HCP / Hospitals	Palliative / Hospice	8	en	294	450	1603	2954	180	0	16426				TRUE
1972	Non-Oncology HCP / Hospitals	Palliative / Hospice	8	en	291	188	2869	119	123	0	559	Boston, MA	-14400	Eastern Time (US & Canada)	TRUE
1973	Non-Oncology HCP / Hospitals	Palliative / Hospice	8	en	290	940	7171	2366	214	0	5395	Washington, DC	-14400	Eastern Time (US & Canada)	FALSE
1974	Non-Oncology HCP / Hospitals	Palliative / Hospice	8	en	287	242	2824	834	96	0	3908	Canada	-18000	Quito	FALSE
1975	Non-Oncology HCP / Hospitals	Palliative / Hospice	8	en	283	389	679	1147	30	0	4852	Hoffman Estates, IL	-25200	Pacific Time (US & Canada)	FALSE
1976	Non-Oncology HCP / Hospitals	Palliative / Hospice	8	en	280	373	795	814	28	0	2174	Montgomery County, Maryland	-14400	Eastern Time (US & Canada)	FALSE
1977	Non-Oncology HCP / Hospitals	Palliative / Hospice	8	en	280	341	701	733	47	0	3682	Chicago	-18000	Central Time (US & Canada)	FALSE
1978	Non-Oncology HCP / Hospitals	Palliative / Hospice	8	en	277	279	891	706	37	0	828	Savannah, GA	-14400	Eastern Time (US & Canada)	FALSE
1979	Non-Oncology HCP / Hospitals	Palliative / Hospice	8	en	271	330	907	1215	22	0	890	Tallahassee, Florida	-18000	Central Time (US & Canada)	TRUE
1980	Non-Oncology HCP / Hospitals	Palliative / Hospice	8	en	269	163	1174	557	71	0	4651		-14400	Eastern Time (US & Canada)	FALSE
1981	Non-Oncology HCP / Hospitals	Palliative / Hospice	8	es	268	364	974	2578	28	0	1618	Vic. Barcelona. Europe			FALSE
1982	Non-Oncology HCP / Hospitals	Palliative / Hospice	8	en	262	324	844	458	52	0	4033	Boston, MA	-18000	Quito	FALSE
1983	Non-Oncology HCP / Hospitals	Palliative / Hospice	8	en	260	206	4652	1581	117	0	8408	Winston-Salem, NC	-14400	Eastern Time (US & Canada)	FALSE
1984	Non-Oncology HCP / Hospitals	Palliative / Hospice	8	en	257	129	1366	1151	58	0	1055	Columbus, OH	-14400	Eastern Time (US & Canada)	FALSE
1985	Non-Oncology HCP / Hospitals	Palliative / Hospice	8	en	255	334	519	935	44	0	1211	baton rouge la	-18000	Central Time (US & Canada)	TRUE
1986	Non-Oncology HCP / Hospitals	Palliative / Hospice	8	en	249	237	501	198	18	0	661	Rockville, MD	-18000	Central Time (US & Canada)	FALSE
1987	Non-Oncology HCP / Hospitals	Palliative / Hospice	8	en	245	274	1192	1125	67	0	7848	Charlotte, NC	-14400	Eastern Time (US & Canada)	FALSE
1988	Non-Oncology HCP / Hospitals	Palliative / Hospice	8	en	244	292	812	1158	30	0	630	Columbus, Ohio			TRUE
1989	Non-Oncology HCP / Hospitals	Palliative / Hospice	8	en	240	181	1305	304	77	0	1071	West Palm Beach FL	-18000	Quito	TRUE
1990	Non-Oncology HCP / Hospitals	Palliative / Hospice	8	en	237	350	2572	1216	43	0	877	New York, NY	-10800	Atlantic Time (Canada)	TRUE
1991	Non-Oncology HCP / Hospitals	Palliative / Hospice	8	en	232	195	476	495	21	0	639	San Fernando Valley	-25200	Pacific Time (US & Canada)	FALSE
1992	Non-Oncology HCP / Hospitals	Palliative / Hospice	8	en	229	297	2191	3025	73	0	4320	St. Joseph, Missouri	-14400	Eastern Time (US & Canada)	TRUE
1993	Non-Oncology HCP / Hospitals	Palliative / Hospice	8	en	227	151	1831	234	68	0	190	California	-25200	Pacific Time (US & Canada)	FALSE
1994	Non-Oncology HCP / Hospitals	Palliative / Hospice	8	en	226	215	613	240	49	0	1909	New York City	-18000	Central Time (US & Canada)	FALSE
1995	Non-Oncology HCP / Hospitals	Palliative / Hospice	8	en	225	149	1594	179	71	0	449	Pittsburgh	-14400	Eastern Time (US & Canada)	TRUE
1996	Non-Oncology HCP / Hospitals	Palliative / Hospice	8	en	225	118	1436	373	63	0	1619	The upper latitudes of the US	-18000	Central Time (US & Canada)	TRUE
1997	Non-Oncology HCP / Hospitals	Palliative / Hospice	8	en-gb	222	310	645	1489	50	0	1648	Toronto, Ontario, Canada			FALSE
1998	Non-Oncology HCP / Hospitals	Palliative / Hospice	8	en	215	238	1302	554	109	0	5288	California, USA	-25200	Pacific Time (US & Canada)	TRUE
[truncated: 10,618 more rows]

## Sheet: Pain SNA Twitter Users
order	group name	cluster name	segment	lang	indeg	outdeg	followers_count	friends_count	listed_count	favorites_count	statuses_count	location	utc_offset	time_zone	geo_enabled
0	Culture/Other	Unclustered	0	en	2140	1212	132443	46070	1219	0	10982	Los Angeles, California	-25200	Pacific Time (US & Canada)	TRUE
1	Culture/Other	Unclustered	0	en	2021	1627	0	2	0	0	0		-25200	Pacific Time (US & Canada)	FALSE
2	Culture/Other	Unclustered	0	en	1985	1368	103148	80698	1099	0	2015	San Francisco, CA	-25200	Pacific Time (US & Canada)	FALSE
3	Culture/Other	Unclustered	0	en	1575	245	1648713	771078	8692	0	78333	Austin, TX	-18000	Central Time (US & Canada)	FALSE
4	Culture/Other	Unclustered	0	en	1523	667	127504	102056	968	0	26950	Dallas, TX	-18000	Central Time (US & Canada)	TRUE
5	Culture/Other	Unclustered	0	en	1379	217	1797696	935019	11849	0	80212	Portland, OR, and New York, NY	-25200	Pacific Time (US & Canada)	TRUE
6	Culture/Other	Unclustered	0	en	1376	501	967528	753550	10358	0	103626	Phoenix & Minneapolis, USA	-18000	Central Time (US & Canada)	FALSE
7	Culture/Other	Unclustered	0	en	1372	433	1001382	713367	11350	0	13128	Fountain Hills, Arizona	-25200	Arizona	FALSE
8	Culture/Other	Unclustered	0	en	1302	292	829652	620906	8870	0	42485	Northern Colorado	-21600	Mountain Time (US & Canada)	TRUE
9	Culture/Other	Unclustered	0	en	1246	414	419491	331878	5212	0	123663	Toronto, Canada, US	-14400	Eastern Time (US & Canada)	FALSE
10	Culture/Other	Unclustered	0	en	1229	783	208550	194373	1217	0	7819	Los Angeles	-25200	Pacific Time (US & Canada)	FALSE
11	Culture/Other	Unclustered	0	en	1197	1180	587	767	1	0	708	Tampa, FL			FALSE
12	Culture/Other	Unclustered	0	en	1156	583	310859	310292	1557	0	35127	USA	-18000	Central Time (US & Canada)	TRUE
13	Culture/Other	Unclustered	0	en	1133	605	164161	122984	1971	0	15240	Vancouver, Canada	-25200	Pacific Time (US & Canada)	FALSE
14	Culture/Other	Unclustered	0	en	1102	473	39988	39734	312	0	17988	Santa Cruz, CA	-14400	Eastern Time (US & Canada)	TRUE
15	Culture/Other	Unclustered	0	en	1099	355	555341	540820	3631	0	85024	United kingdom	3600	London	FALSE
16	Culture/Other	Unclustered	0	en	1095	488	135197	115224	2084	0	10446	Miami, FL	-14400	Eastern Time (US & Canada)	TRUE
17	Culture/Other	Unclustered	0	en	1085	469	886484	628484	6373	0	17306	West Fargo, ND	-18000	Central Time (US & Canada)	FALSE
18	Culture/Other	Unclustered	0	en	1021	323	231618	119567	1986	0	12408	Sydney, Australia	36000	Sydney	FALSE
19	Culture/Other	Unclustered	0	en	1007	373	552907	428455	3651	0	41481	Adelaide-Australia	-36000	Hawaii	FALSE
20	Culture/Other	Unclustered	0	en	993	381	444474	380483	3227	0	7151	Sausalito, CA	-25200	Pacific Time (US & Canada)	FALSE
21	Culture/Other	Unclustered	0	en	979	347	95665	76003	504	0	317	Los Angeles, CA 90071	-25200	Pacific Time (US & Canada)	TRUE
22	Culture/Other	Unclustered	0	en	964	353	322595	321953	1603	0	21502	United States			FALSE
23	Culture/Other	Unclustered	0	en	945	317	251800	243670	1321	0	14172				FALSE
24	Culture/Other	Unclustered	0	en	939	397	376850	301121	3612	0	86926	Minneapolis, MN	-18000	Central Time (US & Canada)	FALSE
25	Culture/Other	Unclustered	0	en	934	188	869702	548787	3388	0	942	Los Angeles	-25200	Pacific Time (US & Canada)	TRUE
26	Culture/Other	Unclustered	0	en	910	209	1095981	697349	2141	0	40175	Ohio, United States	-14400	Eastern Time (US & Canada)	FALSE
27	Culture/Other	Unclustered	0	en	905	231	735967	570144	1353	0	8768		-14400	Eastern Time (US & Canada)	FALSE
28	Culture/Other	Unclustered	0	en	888	7215	5	7	0	0	4		-25200	Pacific Time (US & Canada)	FALSE
29	Culture/Other	Unclustered	0	en	883	282	355455	361228	4817	0	151213	New York	-14400	Eastern Time (US & Canada)	TRUE
30	Culture/Other	Unclustered	0	en	874	344	391454	270681	1932	0	6241	Boise, Idaho	-21600	Mountain Time (US & Canada)	TRUE
31	Culture/Other	Unclustered	0	en	851	688	6	0	0	0	1				FALSE
32	Culture/Other	Unclustered	0	en	849	288	305954	299095	605	0	18152				FALSE
33	Culture/Other	Unclustered	0	en	819	369	416234	391378	2081	0	34289	Easy Twitter Management!	10800	Jerusalem	TRUE
34	Culture/Other	Unclustered	0	en	802	152	791996	722596	3324	0	23177	Closer than you think.	-25200	Pacific Time (US & Canada)	TRUE
35	Culture/Other	Unclustered	0	en	776	99	282118	111563	682	0	3721	UK	3600	London	FALSE
36	Culture/Other	Unclustered	0	en	756	621	221860	217423	3066	0	52135	So Calif + FB Live + YouTube	-25200	Pacific Time (US & Canada)	TRUE
37	Culture/Other	Unclustered	0	en-gb	743	436	256570	225500	873	0	21889	Contact details are on website	3600	London	FALSE
38	Culture/Other	Unclustered	0	en	738	218	144084	158328	924	0	16695	Anywhere USA	-21600	Mountain Time (US & Canada)	FALSE
39	Culture/Other	Unclustered	0	en	712	147	545685	545656	1303	0	4232	New England, USA	-14400	Eastern Time (US & Canada)	TRUE
40	Culture/Other	Unclustered	0	en	706	384	214134	116627	3196	0	177299	Ithaca, NY	-14400	Eastern Time (US & Canada)	FALSE
41	Culture/Other	Unclustered	0	en	692	292	576070	627718	1702	0	4992	Houston, TX	-21600	Mountain Time (US & Canada)	TRUE
42	Culture/Other	Unclustered	0	en	685	143	149488	99053	5748	0	94926	Paris, France	7200	Belgrade	FALSE
43	Culture/Other	Unclustered	0	en	683	409	444838	355379	2227	0	163366	New Delhi	19800	New Delhi	FALSE
44	Culture/Other	Unclustered	0	en	664	210	76307	228	680	0	4616	Ludington, MI	-18000	Central Time (US & Canada)	TRUE
45	Culture/Other	Unclustered	0	en	663	190	204789	167472	2848	0	187115	Worldwide			FALSE
46	Culture/Other	Unclustered	0	en	652	290	182831	108756	2655	0	16909	California	-25200	Pacific Time (US & Canada)	FALSE
47	Culture/Other	Unclustered	0	fr	633	282	264449	208398	2072	0	8283	Paris, Ile-de-France	7200	Paris	FALSE
48	Culture/Other	Unclustered	0	en	600	258	480282	485671	5672	0	207054	Kind Woman ~ Los Angeles, CA	-14400	Eastern Time (US & Canada)	FALSE
49	Culture/Other	Unclustered	0	en	571	331	326533	293802	1271	0	16527	Scottsdale, AZ	-25200	Arizona	FALSE
50	Culture/Other	Unclustered	0	en	550	167	474341	497218	1171	0	28130	United Kingdom	10800	Athens	FALSE
51	Culture/Other	Unclustered	0	en	540	226	64753	48219	556	0	43390	Minnesota, USA	-18000	Central Time (US & Canada)	FALSE
52	Culture/Other	Unclustered	0	en	530	162	200775	87172	1466	0	155843		-18000	Central Time (US & Canada)	FALSE
53	Culture/Other	Unclustered	0	en	527	175	293701	289511	484	0	3044	Wells, Maine USA			TRUE
54	Culture/Other	Unclustered	0	en	521	175	157658	131478	1596	0	5293		-25200	Pacific Time (US & Canada)	FALSE
55	Culture/Other	Unclustered	0	en	512	166	714978	686974	1731	0	76628	Kharkov, Харьков	7200	Cairo	FALSE
56	Culture/Other	Unclustered	0	en	503	194	102310	81051	1248	0	66473	Minneapolis, MN	-18000	Central Time (US & Canada)	FALSE
57	Culture/Other	Unclustered	0	es	493	223	681244	576252	2706	0	164260	España	7200	Madrid	FALSE
58	Culture/Other	Unclustered	0	en	480	95	759269	329577	2062	0	4377	Portland, OR	-25200	Pacific Time (US & Canada)	TRUE
59	Culture/Other	Unclustered	0	es	479	120	705359	705043	2197	0	52884	Durango, MÉXICO	-18000	Mexico City	FALSE
60	Culture/Other	Unclustered	0	en	466	195	108749	64354	1936	0	21335	www.knowgogrow.com			FALSE
61	Culture/Other	Unclustered	0	en	462	205	147402	128840	1542	0	8101	Queenstown, New Zealand	-36000	Hawaii	TRUE
62	Culture/Other	Unclustered	0	en	462	157	638075	248356	1567	0	34223	Online | Globally | Earth	10800	Helsinki	FALSE
63	Culture/Other	Unclustered	0	en	456	184	130421	91478	945	0	3329	USA	-14400	Eastern Time (US & Canada)	FALSE
64	Culture/Other	Unclustered	0	en	455	127	105384	23972	3549	0	159898	worldwide	7200	Berlin	FALSE
65	Culture/Other	Unclustered	0	en	454	191	357344	286896	1718	0	11329	London | Essex UK			TRUE
66	Culture/Other	Unclustered	0	en	445	144	268676	182397	2244	0	12521	Nashville, TN	-14400	Eastern Time (US & Canada)	TRUE
67	Culture/Other	Unclustered	0	en	417	291	181669	94659	1109	0	6083	Africa	3600	West Central Africa	TRUE
68	Culture/Other	Unclustered	0	en	410	423	57474	62594	547	0	34298		-14400	Eastern Time (US & Canada)	TRUE
69	Culture/Other	Unclustered	0	en	410	79	310979	312499	300	0	142210	Get Promoted & Get Funded!	-25200	Pacific Time (US & Canada)	TRUE
70	Culture/Other	Unclustered	0	fr	401	163	554982	583118	1017	0	16481		7200	Paris	FALSE
71	Culture/Other	Unclustered	0	en	394	219	157666	107183	2180	0	8490	Los Angeles from Miami			TRUE
72	Culture/Other	Unclustered	0	en	386	104	115348	88097	1709	0	27682	St Kilda, Melbourne	36000	Sydney	TRUE
73	Culture/Other	Unclustered	0	pl	382	138	112214	123358	1597	0	7698	USA	7200	Amsterdam	FALSE
74	Culture/Other	Unclustered	0	de	372	154	428337	424359	4413	0	348030	Los Angeles, CA	-25200	Pacific Time (US & Canada)	FALSE
75	Culture/Other	Unclustered	0	en	351	47	41721	40429	750	0	46894	Miami, FL			TRUE
76	Culture/Other	Unclustered	0	en	348	93	149011	115545	1402	0	3885	Newcastle Upon Tyne, England	3600	London	FALSE
77	Culture/Other	Unclustered	0	en	331	92	110814	66691	767	0	24555	420	-25200	Pacific Time (US & Canada)	TRUE
78	Culture/Other	Unclustered	0	en	329	65	192622	181669	359	0	5763	San Diego, CA	-25200	Pacific Time (US & Canada)	TRUE
79	Culture/Other	Unclustered	0	en-gb	313	54	93177	90131	647	0	6804				FALSE
80	Culture/Other	Unclustered	0	en	273	67	97954	85478	1957	0	7545	Warwickshire, England	7200	Amsterdam	FALSE
81	Culture/Other	Unclustered	0		272	249	0	0	0	0	0		0		FALSE
82	Culture/Other	Unclustered	0	en	268	172	208643	78766	64	0	1987		-14400	Eastern Time (US & Canada)	FALSE
83	Culture/Other	Unclustered	0	en	256	230	6439	5382	454	0	28336	London	3600	London	FALSE
84	Culture/Other	Unclustered	0	en	252	77	123450	226	554	0	23105	Utility Room	3600	Europe/London	FALSE
85	Culture/Other	Unclustered	0	en	249	75	40696	18116	878	0	13690	Pittsburgh, PA	-14400	Eastern Time (US & Canada)	TRUE
86	Culture/Other	Unclustered	0		245	315	0	0	0	0	0		0		FALSE
87	Culture/Other	Unclustered	0	en	243	226	1293	1385	51	0	1907	Washington, DC	-14400	Eastern Time (US & Canada)	TRUE
88	Culture/Other	Unclustered	0		230	292	0	0	0	0	0		0		FALSE
89	Culture/Other	Unclustered	0	en	226	225	919	53	69	0	321				FALSE
90	Culture/Other	Unclustered	0	en	220	115	200171	172026	1344	0	237466	Tampa, Florida USA	-14400	Eastern Time (US & Canada)	TRUE
91	Culture/Other	Unclustered	0		216	130	0	0	0	0	0		0		FALSE
92	Culture/Other	Unclustered	0	en	215	188	1179	4998	24	0	669	San Diego, CA	-25200	Pacific Time (US & Canada)	FALSE
93	Culture/Other	Unclustered	0		210	178	0	0	0	0	0		0		FALSE
94	Culture/Other	Unclustered	0	en	209	71	86661	68153	156	0	3612				FALSE
95	Culture/Other	Unclustered	0	en-gb	192	32	188193	186811	424	0	28893	Telford	3600	London	TRUE
96	Culture/Other	Unclustered	0	en	190	172	60308	49675	2526	0	392030	NY			TRUE
97	Culture/Other	Unclustered	0	en	188	48	271505	271227	637	0	292810		-21600	Mountain Time (US & Canada)	FALSE
98	Culture/Other	Unclustered	0	en	184	134	1238	4998	18	0	1009	Mumbai/India	-25200	Pacific Time (US & Canada)	TRUE
99	Culture/Other	Unclustered	0	en	180	150	27750	19496	304	0	3079	Instagram @melissarae17	-10800	Atlantic Time (Canada)	FALSE
100	Culture/Other	Unclustered	0	en	172	189	6750	6487	97	0	21397	worldwide			FALSE
101	Culture/Other	Unclustered	0		164	227	0	0	0	0	0		0		FALSE
102	Culture/Other	Unclustered	0	en	160	187	2101	2594	34	0	3648	Asheville, NC	-18000	Quito	TRUE
103	Culture/Other	Unclustered	0	en	157	94	25856	28415	90	0	205754		-25200	Pacific Time (US & Canada)	TRUE
104	Culture/Other	Unclustered	0	en	150	84	17545	58	481	0	1492	Vicenza, Veneto	-14400	Eastern Time (US & Canada)	TRUE
105	Culture/Other	Unclustered	0	en	148	45	41153	25321	508	0	1163	Switzerland			FALSE
106	Culture/Other	Unclustered	0		139	125	0	0	0	0	0		0		FALSE
107	Culture/Other	Unclustered	0		132	179	0	0	0	0	0		0		FALSE
108	Culture/Other	Unclustered	0		126	75	0	0	0	0	0		0		FALSE
109	Culture/Other	Unclustered	0	en	121	119	1007	71	16	0	2155	Morisset NSW Australia	36000	Sydney	TRUE
110	Culture/Other	Unclustered	0	en	120	66	744319	526653	3627	0	23963	Toronto	-14400	Eastern Time (US & Canada)	FALSE
111	Culture/Other	Unclustered	0	en	119	106	396	565	28	0	4688	Barrie, Ontario	-14400	Eastern Time (US & Canada)	TRUE
112	Culture/Other	Unclustered	0	en	113	108	546	2009	25	0	10654	Boston,Mass			FALSE
113	Culture/Other	Unclustered	0		112	122	0	0	0	0	0		0		FALSE
114	Culture/Other	Unclustered	0	en	106	203	1455753	737557	7412	0	11811	Venice Beach, CA	-25200	Pacific Time (US & Canada)	TRUE
115	Culture/Other	Unclustered	0		97	77	0	0	0	0	0		0		FALSE
116	Culture/Other	Unclustered	0	en	84	151	580087	404707	13584	0	999710	USA|EUROPE|ASIA|GLOBAL✈️	28800	Asia/Makassar	FALSE
117	Culture/Other	Unclustered	0	en	73	5	1532	411	9	0	472		-21600	Mountain Time (US & Canada)	FALSE
118	Culture/Other	Unclustered	0	en	72	160	328985	330638	3121	0	59585	United Kingdom	21600	Almaty	TRUE
119	Culture/Other	Unclustered	0	en	72	27	6486	7136	61	0	793	Rochester, NY	-14400	Eastern Time (US & Canada)	FALSE
120	Culture/Other	Unclustered	0	en	70	133	1004671	973369	2017	0	52236	Iraq	3600	London	TRUE
121	Culture/Other	Unclustered	0	en	68	122	291193	271680	1217	0	20353		-25200	Pacific Time (US & Canada)	FALSE
122	Culture/Other	Unclustered	0	en	62	67	78369	63657	626	0	866	United States	-14400	Eastern Time (US & Canada)	FALSE
123	Culture/Other	Unclustered	0	en	56	59	1329	2465	58	0	4500		-18000	Central Time (US & Canada)	FALSE
124	Culture/Other	Unclustered	0	en	48	108	90051	83126	1138	0	44515	Floating in the Bibliosphere	3600	Dublin	FALSE
125	Culture/Other	Unclustered	0	en	43	99	271765	193124	324	0	142284	In your mind.	19800	Mumbai	FALSE
126	Culture/Other	Unclustered	0	en	37	60	779	4958	12	0	3601	London, England			TRUE
127	Culture/Other	Unclustered	0		33	108	0	0	0	0	0		0		FALSE
128	Culture/Other	Unclustered	0	en	24	72	72314	52116	500	0	59475	Minnesota, USA	-25200	Pacific Time (US & Canada)	FALSE
129	Culture/Other	Unclustered	0	en	15	0	106	93	4	0	154	SRUC, Easter Bush, Scotland UK			FALSE
130	Culture/Other	Unclustered	0	en	10	0	132	102	2	0	229	Halifax, NS			TRUE
131	Culture/Other	Unclustered	0	en	5	0	343	461	14	0	1232	61 Mill Lane, West Hampstead			FALSE
132	Culture/Other	Unclustered	0	en	4	0	203	67	2	0	78	Bath, England			FALSE
133	Culture/Other	Unclustered	0	nl	3	0	332	736	0	0	251	Hoek van Holland	7200	Amsterdam	TRUE
134	Culture/Other	Unclustered	0	en	0	1	1009	2452	4	0	61825		-36000	Hawaii	TRUE
135	Culture/Other	Health Celeberties	1	en	1378	853	73184	61818	1684	0	64749	New York	-10800	Atlantic Time (Canada)	FALSE
136	Culture/Other	Health Celeberties	1	en	1251	533	513501	226775	6830	0	306563	Richmond, VA USA	-14400	Eastern Time (US & Canada)	TRUE
137	Culture/Other	Health Celeberties	1	en	1183	937	29411	27052	542	0	25145	San Francisco, CA	-25200	Pacific Time (US & Canada)	TRUE
138	Culture/Other	Health Celeberties	1	en	1041	1095	843298	9806	102	0	1756	Kansas City, MO	-18000	Central Time (US & Canada)	FALSE
139	Culture/Other	Health Celeberties	1	en	682	244	491501	538987	3198	0	215912	TORONTO, CANADA	-14400	Eastern Time (US & Canada)	FALSE
140	Culture/Other	Health Celeberties	1	en	531	221	114927	112211	75	0	36201	California, USA	-25200	Tijuana	FALSE
141	Culture/Other	Health Celeberties	1	en	520	159	218127	239988	1477	0	9730	Peterborough, UK	3600	London	TRUE
142	Culture/Other	Health Celeberties	1	en	520	291	126570	69390	3755	0	30768	Currently: Cha-am, Thailand	-25200	Pacific Time (US & Canada)	TRUE
143	Culture/Other	Health Celeberties	1	en	516	144	103268	98405	1039	0	216204	Fernandina Beach, Florida	-14400	Eastern Time (US & Canada)	TRUE
144	Culture/Other	Health Celeberties	1	en	500	544	3965	4913	109	0	1011	Denver, Colorado	-21600	Mountain Time (US & Canada)	TRUE
145	Culture/Other	Health Celeberties	1	en	493	52	191284	173857	1590	0	6591	LA + Skype Coaching Worldwide	-25200	Pacific Time (US & Canada)	FALSE
146	Culture/Other	Health Celeberties	1	en	480	549	12452	10535	298	0	6676	International	-10800	Atlantic Time (Canada)	FALSE
147	Culture/Other	Health Celeberties	1	en	452	403	23689	6528	363	0	11261	New York City	-14400	Eastern Time (US & Canada)	TRUE
148	Culture/Other	Health Celeberties	1	en-gb	451	195	104757	88856	1354	0	92724	UK, Cornwall.	3600	London	TRUE
149	Culture/Other	Health Celeberties	1	en	411	461	15434	14464	957	0	39006		-14400	Eastern Time (US & Canada)	TRUE
150	Culture/Other	Health Celeberties	1	en	409	333	41258	10165	688	0	34430	San Antonio, Texas			TRUE
151	Culture/Other	Health Celeberties	1	en	405	399	9848	8042	315	0	30963	Tucson, Arizona	-25200	Pacific Time (US & Canada)	TRUE
152	Culture/Other	Health Celeberties	1	en	389	400	4722	3203	160	0	11177	Wichita Kansas	-18000	Central Time (US & Canada)	TRUE
153	Culture/Other	Health Celeberties	1	en	381	475	29273	15755	969	0	75421	Philadelphia, PA	-14400	Eastern Time (US & Canada)	TRUE
154	Culture/Other	Health Celeberties	1	en	361	389	17597	14286	648	0	96903	Brooklyn, NY	-18000	Central Time (US & Canada)	FALSE
155	Culture/Other	Health Celeberties	1	en	343	335	4066	520	180	0	93223		-18000	Quito	TRUE
156	Culture/Other	Health Celeberties	1	en	328	330	1271	4889	47	0	246	Owen Sound ON	-14400	Eastern Time (US & Canada)	FALSE
157	Culture/Other	Health Celeberties	1	en	324	230	16522	399	389	0	11110	New York, NY	-14400	Eastern Time (US & Canada)	TRUE
158	Culture/Other	Health Celeberties	1	en	321	449	6484	6775	219	0	52067	New York City, NY	-14400	Eastern Time (US & Canada)	FALSE
159	Culture/Other	Health Celeberties	1	en	313	334	2745	1071	198	0	23509		-25200	Pacific Time (US & Canada)	FALSE
160	Culture/Other	Health Celeberties	1	en	307	477	12836	14263	1866	0	22490	Midwest, USA	-18000	Central Time (US & Canada)	TRUE
161	Culture/Other	Health Celeberties	1	en	294	304	10350	3833	148	0	1276	NY/CT/MA/DC			TRUE
162	Culture/Other	Health Celeberties	1	en	286	302	1366	2084	40	0	2253	847-882-6604			TRUE
163	Culture/Other	Health Celeberties	1	en	277	109	121653	100438	947	0	25163	Seattle, WA	-36000	Hawaii	TRUE
164	Culture/Other	Health Celeberties	1	en	276	349	25772	12011	11	0	728	United States	-10800	Atlantic Time (Canada)	TRUE
165	Culture/Other	Health Celeberties	1	en	272	330	3023	2807	58	0	2459	Texas & Washington D.C.	-18000	Central Time (US & Canada)	TRUE
166	Culture/Other	Health Celeberties	1	en	270	133	101827	30164	2256	0	51816	Helping authors learn and grow	-25200	Pacific Time (US & Canada)	FALSE
167	Culture/Other	Health Celeberties	1	en	269	237	144215	127508	233	0	3437	Philadelphia, PA	-14400	Eastern Time (US & Canada)	TRUE
168	Culture/Other	Health Celeberties	1	en	269	310	5214	3499	227	0	69391				TRUE
169	Culture/Other	Health Celeberties	1	en	265	281	9437	9133	81	0	5826	TX,CA,NY, WA,CT, PA,Worldwide	-18000	Central Time (US & Canada)	TRUE
170	Culture/Other	Health Celeberties	1	en	264	263	35864	29991	981	0	16259	Raleigh, NC			TRUE
171	Culture/Other	Health Celeberties	1	en	260	172	19101	18882	191	0	25770	Beverly Hills, CA			FALSE
172	Culture/Other	Health Celeberties	1	en	254	287	788	3069	155	0	15280	United States	-10800	Atlantic Time (Canada)	FALSE
173	Culture/Other	Health Celeberties	1	en	252	322	755	2328	23	0	4396	washington dc	-18000	Central Time (US & Canada)	FALSE
174	Culture/Other	Health Celeberties	1	en	243	141	7214	10348	29	0	2457	Cleveland, OH	-25200	Pacific Time (US & Canada)	TRUE
175	Culture/Other	Health Celeberties	1	en	243	256	867	1198	59	0	1381	Pensacola, FL	-14400	Eastern Time (US & Canada)	FALSE
176	Culture/Other	Health Celeberties	1	en	240	229	715	2527	99	0	2920	Orange County, CA			TRUE
177	Culture/Other	Health Celeberties	1	en	239	233	1857	2712	65	0	6807	Pittsburgh, PA			TRUE
178	Culture/Other	Health Celeberties	1	en	236	130	101558	105394	1068	0	9884	Clearwater, Florida	-14400	Eastern Time (US & Canada)	FALSE
179	Culture/Other	Health Celeberties	1	en	236	326	1039	1846	17	0	4456	Fredericksburg, VA 22406	-14400	Eastern Time (US & Canada)	FALSE
180	Culture/Other	Health Celeberties	1	en	232	226	664	1301	27	0	795	El Paso, TX	-25200	Pacific Time (US & Canada)	TRUE
181	Culture/Other	Health Celeberties	1	en	232	211	906	612	69	0	18821	Tampa florida	-14400	Eastern Time (US & Canada)	TRUE
182	Culture/Other	Health Celeberties	1	en	230	246	4370	4823	47	0	14406	Worldwide			TRUE
183	Culture/Other	Health Celeberties	1	en	230	222	1553	5001	49	0	8408	north shields			TRUE
184	Culture/Other	Health Celeberties	1	en	229	255	4368	4562	123	0	80537				TRUE
185	Culture/Other	Health Celeberties	1	en	227	223	451	2305	7	0	661				TRUE
186	Culture/Other	Health Celeberties	1	en	225	228	1602	2141	61	0	6984	Baltimore, MD	-18000	Central Time (US & Canada)	TRUE
187	Culture/Other	Health Celeberties	1	en	224	195	2877	1262	178	0	2367	Alexandria, VA	-14400	Eastern Time (US & Canada)	TRUE
188	Culture/Other	Health Celeberties	1	en	223	200	2215	2202	9	0	149				FALSE
189	Culture/Other	Health Celeberties	1	en	215	274	4060	3380	215	0	13644	San Francisco, CA	-25200	Pacific Time (US & Canada)	TRUE
190	Culture/Other	Health Celeberties	1	en	211	187	1242	1304	56	0	21688	Louisiana, Cajun/French	-18000	Central Time (US & Canada)	TRUE
191	Culture/Other	Health Celeberties	1	en	199	164	2882	3220	552	0	15063	PHX AZ, CLIENTS EVERYWHERE	-25200	Arizona	FALSE
192	Culture/Other	Health Celeberties	1	en	197	221	3418	2675	170	0	6784	Shaker Heights	-14400	America/New_York	TRUE
193	Culture/Other	Health Celeberties	1	en	197	159	983	2162	25	0	4418	Shillington, PA	-14400	Eastern Time (US & Canada)	TRUE
194	Culture/Other	Health Celeberties	1	en	195	92	58556	50915	119	0	51890		3600	London	TRUE
195	Culture/Other	Health Celeberties	1	en	195	152	549	2033	9	0	1762	Foothills of the Blue Ridge NC	-14400	Eastern Time (US & Canada)	FALSE
196	Culture/Other	Health Celeberties	1	en	190	212	3552	5002	66	0	5098	Watertown, SD	-14400	Eastern Time (US & Canada)	FALSE
197	Culture/Other	Health Celeberties	1	en	189	63	128821	68779	564	0	15380	Denver, CO	-21600	Mountain Time (US & Canada)	FALSE
198	Culture/Other	Health Celeberties	1	en	187	210	1455	4761	39	0	1114	Georgetown, KY	-18000	Central Time (US & Canada)	TRUE
199	Culture/Other	Health Celeberties	1	en	187	274	2335	4956	107	0	171352	Beach Park, Illinois USA	-18000	Central Time (US & Canada)	FALSE
200	Culture/Other	Health Celeberties	1	en	186	180	805	2101	16	0	221	Chicago, IL	-18000	Central Time (US & Canada)	TRUE
201	Culture/Other	Health Celeberties	1	en	186	264	2362	4980	149	0	3948	Hagerstown, MD			FALSE
202	Culture/Other	Health Celeberties	1	en	185	276	23884	17671	415	0	14482	Lake Superior, Canada	-18000	Quito	FALSE
203	Culture/Other	Health Celeberties	1	en	183	207	1408	4998	27	0	880	Palm Beach & Treasure Coast,FL			FALSE
204	Culture/Other	Health Celeberties	1	en	183	174	913	3838	18	0	2723	Dallas, TX	-18000	Central Time (US & Canada)	FALSE
205	Culture/Other	Health Celeberties	1	en	182	190	726	2519	9	0	892	San Francisco	-25200	Pacific Time (US & Canada)	TRUE
206	Culture/Other	Health Celeberties	1	en	181	173	560	1771	11	0	2988				FALSE
207	Culture/Other	Health Celeberties	1	en	181	184	5338	5846	422	0	73135		-25200	Pacific Time (US & Canada)	TRUE
208	Culture/Other	Health Celeberties	1	en	177	197	776	1307	21	0	2177		-14400	Eastern Time (US & Canada)	TRUE
209	Culture/Other	Health Celeberties	1	en	174	337	1392	3498	58	0	3149	North America	-25200	Pacific Time (US & Canada)	FALSE
210	Culture/Other	Health Celeberties	1	en	172	165	2378	1352	76	0	3051		-14400	Eastern Time (US & Canada)	FALSE
211	Culture/Other	Health Celeberties	1	en	169	163	3845	4193	166	0	4736	Arlington, VA	-14400	Eastern Time (US & Canada)	TRUE
212	Culture/Other	Health Celeberties	1	en	168	201	1573	4909	34	0	8321	Ontario, CA	-25200	Pacific Time (US & Canada)	TRUE
213	Culture/Other	Health Celeberties	1	en	168	236	3821	4997	147	0	36301	Connecticut	-14400	Eastern Time (US & Canada)	FALSE
214	Culture/Other	Health Celeberties	1	en	167	175	825	833	13	0	307	United States of America			FALSE
215	Culture/Other	Health Celeberties	1	en	165	176	1917	4747	14	0	1323	Los Angeles			TRUE
216	Culture/Other	Health Celeberties	1	en	165	227	2284	3029	41	0	5309	Ca	-25200	Pacific Time (US & Canada)	TRUE
217	Culture/Other	Health Celeberties	1	en	165	157	6485	2763	240	0	134744	United States	-14400	Eastern Time (US & Canada)	FALSE
218	Culture/Other	Health Celeberties	1	en	164	285	791	1228	24	0	2352	Washington D.C. and Worldwide			TRUE
219	Culture/Other	Health Celeberties	1	en	163	203	3596	5000	169	0	69657	NJ/NY	-18000	Central Time (US & Canada)	TRUE
220	Culture/Other	Health Celeberties	1	en	163	243	2592	4462	99	0	8731	Pennsylvania, USA			TRUE
221	Culture/Other	Health Celeberties	1	en	162	139	1148	2537	57	0	3757	Lake Minnetonka, USA			TRUE
222	Culture/Other	Health Celeberties	1	en	162	188	862	2056	12	0	755				TRUE
223	Culture/Other	Health Celeberties	1	en	161	196	989	2527	12	0	1006	Wilmington DE			TRUE
224	Culture/Other	Health Celeberties	1	en	160	142	2311	4957	12	0	2274	United States			TRUE
225	Culture/Other	Health Celeberties	1	en	160	283	12746	6059	16	0	10642	Washington DC/Manassas Va	-14400	Eastern Time (US & Canada)	TRUE
226	Culture/Other	Health Celeberties	1	en	159	204	2341	4770	161	0	14634	United States			TRUE
227	Culture/Other	Health Celeberties	1	en	159	175	1008	1064	39	0	1803	Erie, PA	-14400	Eastern Time (US & Canada)	TRUE
228	Culture/Other	Health Celeberties	1	en	159	120	525	1610	27	0	4453	Indianapolis, IN	-14400	Eastern Time (US & Canada)	TRUE
229	Culture/Other	Health Celeberties	1	en	158	151	58438	34336	560	0	41716	Detroit, MI	-14400	Eastern Time (US & Canada)	TRUE
230	Culture/Other	Health Celeberties	1	en	156	131	1229	4995	22	0	1530	Mississippi, USA			FALSE
231	Culture/Other	Health Celeberties	1	en	156	165	1192	4999	51	0	24354	Buenos Aires Argentina	-10800	Buenos Aires	TRUE
232	Culture/Other	Health Celeberties	1	en	156	133	767	4892	5	0	26069	Hungary	7200	Budapest	TRUE
233	Culture/Other	Health Celeberties	1	en	155	248	23807	12810	21	0	3128	USA, Global			FALSE
234	Culture/Other	Health Celeberties	1	en	154	180	6152	5975	1485	0	94755	Pennsylvania, USA			TRUE
235	Culture/Other	Health Celeberties	1	en	154	209	1521	4957	8	0	662	Rwanda			FALSE
236	Culture/Other	Health Celeberties	1	en	153	216	10108	6919	533	0	297868	NationalHQ Ann Arbor	-14400	Eastern Time (US & Canada)	FALSE
237	Culture/Other	Health Celeberties	1	en	151	230	27189	11490	10	0	173	Hawaii	-36000	Hawaii	FALSE
238	Culture/Other	Health Celeberties	1	en	149	172	377	2010	20	0	1008	Missouri, USA			TRUE
239	Culture/Other	Health Celeberties	1	en	148	162	1995	4996	52	0	6608				FALSE
240	Culture/Other	Health Celeberties	1	en	142	168	541	1156	10	0	504	United States	-18000	Central Time (US & Canada)	FALSE
241	Culture/Other	Health Celeberties	1	en	142	133	2521	4196	28	0	13779	Pleasanton, TX			FALSE
242	Culture/Other	Health Celeberties	1	en	141	149	799	1786	21	0	1130	Royal Palm Beach, FL	-14400	Eastern Time (US & Canada)	TRUE
243	Culture/Other	Health Celeberties	1	en	141	122	227	3938	9	0	439				TRUE
244	Culture/Other	Health Celeberties	1	en	140	117	505	988	15	0	5575	Austin, TX	-18000	Central Time (US & Canada)	TRUE
245	Culture/Other	Health Celeberties	1	en	140	204	12126	13303	1226	0	34479	Harrisburg, PA | Nashville, TN	-14400	Eastern Time (US & Canada)	TRUE
246	Culture/Other	Health Celeberties	1	en	140	149	872	2487	159	0	13277	New York			TRUE
247	Culture/Other	Health Celeberties	1	en	139	139	827	3071	9	0	384	Moore, Oklahoma	-18000	Central Time (US & Canada)	FALSE
248	Culture/Other	Health Celeberties	1	en	139	159	1329	646	14	0	2412	Sao Paulo, Brazil	-10800	Brasilia	TRUE
249	Culture/Other	Health Celeberties	1	en	139	166	1502	2918	161	0	20696	Tallahassee,Gainesville,FL			TRUE
250	Culture/Other	Health Celeberties	1	en	136	103	304	990	6	0	4097	Athens, GA	-18000	Quito	TRUE
251	Culture/Other	Health Celeberties	1	en	134	140	18140	6406	109	0	23198	Australia	36000	Brisbane	FALSE
252	Culture/Other	Health Celeberties	1	en	133	94	98956	34385	888	0	34300		-25200	Pacific Time (US & Canada)	FALSE
253	Culture/Other	Health Celeberties	1	en	132	130	923	2774	15	0	629	Mountain Brook AL via TX			TRUE
254	Culture/Other	Health Celeberties	1	en	132	129	1192	1595	129	0	16362		-18000	Central Time (US & Canada)	TRUE
255	Culture/Other	Health Celeberties	1	en	131	122	1642	2207	82	0	9531	Long Island, New York	-14400	America/New_York	TRUE
256	Culture/Other	Health Celeberties	1	en	130	100	1184	2944	312	0	24124	United States	-25200	Pacific Time (US & Canada)	FALSE
257	Culture/Other	Health Celeberties	1	en	130	161	1270	2836	31	0	7271		28800	Kuala Lumpur	TRUE
258	Culture/Other	Health Celeberties	1	en	130	117	784	3597	4	0	252		-25200	Pacific Time (US & Canada)	FALSE
259	Culture/Other	Health Celeberties	1	en	129	150	1331	3717	783	0	50536				TRUE
260	Culture/Other	Health Celeberties	1	en	129	178	2285	4914	10	0	873	Manhattan, NY			FALSE
261	Culture/Other	Health Celeberties	1	en	128	116	829	2593	20	0	712	Vermont	-14400	Eastern Time (US & Canada)	TRUE
262	Culture/Other	Health Celeberties	1	en	127	94	165	169	10	0	216	California, USA			FALSE
263	Culture/Other	Health Celeberties	1	en	127	121	1215	1418	93	0	29362	Pennsylvania, USA			FALSE
264	Culture/Other	Health Celeberties	1	en	126	132	1331	2471	90	0	13203	Delaware, USA	-25200	Pacific Time (US & Canada)	TRUE
265	Culture/Other	Health Celeberties	1	en	124	150	1970	4600	4	0	821	Illinois, USA			FALSE
266	Culture/Other	Health Celeberties	1	en	124	134	2604	3857	57	0	10226	Lakeland, Florida			TRUE
267	Culture/Other	Health Celeberties	1	en	120	136	2586	4995	153	0	10819	Asheville, NC			TRUE
268	Culture/Other	Health Celeberties	1	en	120	66	320	770	9	0	1116		-14400	Eastern Time (US & Canada)	TRUE
269	Culture/Other	Health Celeberties	1	en	119	140	1923	5001	25	0	10908	OKC			FALSE
270	Culture/Other	Health Celeberties	1	en	118	167	66829	3666	1014	0	48988	Manchester, NH	-18000	Quito	TRUE
271	Culture/Other	Health Celeberties	1	en	118	118	2811	5002	174	0	217425	Surfside Fl	-14400	Eastern Time (US & Canada)	TRUE
272	Culture/Other	Health Celeberties	1	en	116	167	2965	4987	239	0	11713				FALSE
273	Culture/Other	Health Celeberties	1	en	116	91	496	1431	11	0	1250	United States	-25200	Pacific Time (US & Canada)	FALSE
274	Culture/Other	Health Celeberties	1	en	113	98	530	531	22	0	835	Houston, TX			TRUE
275	Culture/Other	Health Celeberties	1	en	113	219	3459	4696	478	0	18927	Connecticut, USA			FALSE
276	Culture/Other	Health Celeberties	1	en	112	87	820	2861	45	0	5576	Northwest Indiana	-18000	Central Time (US & Canada)	TRUE
277	Culture/Other	Health Celeberties	1	en	112	121	1240	3945	11	0	4401		3600	Casablanca	TRUE
278	Culture/Other	Health Celeberties	1	en	111	92	1564	2573	19	0	2786	Springfield, IL	-18000	Central Time (US & Canada)	TRUE
279	Culture/Other	Health Celeberties	1	en	111	66	882	1837	17	0	572	Tracy, Ca			TRUE
280	Culture/Other	Health Celeberties	1	en	110	178	1509	3222	22	0	809	WorldWide			TRUE
281	Culture/Other	Health Celeberties	1	en	110	97	655	1985	11	0	588	Las Vegas, NV			FALSE
282	Culture/Other	Health Celeberties	1	en	110	187	2939	3517	39	0	5589	Little Falls, NY, USA	-18000	Quito	TRUE
283	Culture/Other	Health Celeberties	1	en	110	91	644	459	27	0	3495	Connecticut, USA			FALSE
284	Culture/Other	Health Celeberties	1	en	109	112	1118	2070	57	0	27535				FALSE
285	Culture/Other	Health Celeberties	1	en	108	129	1374	1689	77	0	4487	Cleveland OHIO	-14400	Eastern Time (US & Canada)	FALSE
286	Culture/Other	Health Celeberties	1	en	107	131	4672	3827	99	0	1827	WKRC TV	-10800	Atlantic Time (Canada)	TRUE
287	Culture/Other	Health Celeberties	1	en	106	103	2859	4994	148	0	14134	Memphis, TN			TRUE
288	Culture/Other	Health Celeberties	1	en	106	105	1248	4887	30	0	1719				FALSE
289	Culture/Other	Health Celeberties	1	en	105	177	5142	4777	342	0	77505	myddfai	3600	London	FALSE
290	Culture/Other	Health Celeberties	1	en	105	109	40184	5752	263	0	10269	Lāna'i and Maui, Hawai'i	-36000	Hawaii	TRUE
291	Culture/Other	Health Celeberties	1	en	104	89	512	3394	15	0	934	Philadelphia, PA	-14400	Eastern Time (US & Canada)	FALSE
292	Culture/Other	Health Celeberties	1	en	103	92	13300	3233	77	0	19510	Gibsons, BC	-25200	Pacific Time (US & Canada)	TRUE
293	Culture/Other	Health Celeberties	1	en	103	89	6133	4024	160	0	4871	Portland, OR			FALSE
294	Culture/Other	Health Celeberties	1	en	103	87	919	1167	22	0	671	Naples, Florida	-14400	Eastern Time (US & Canada)	TRUE
295	Culture/Other	Health Celeberties	1	en	102	95	918	1071	30	0	32919	Carmel, CA	-25200	Pacific Time (US & Canada)	FALSE
296	Culture/Other	Health Celeberties	1	en	102	175	1820	2724	52	0	6392	Michigan, USA	-14400	Eastern Time (US & Canada)	TRUE
297	Culture/Other	Health Celeberties	1	en	102	94	1207	2399	40	0	17554	Los Angeles CA	-25200	Pacific Time (US & Canada)	TRUE
298	Culture/Other	Health Celeberties	1	en	101	81	541	2209	8	0	1362	Miami			TRUE
299	Culture/Other	Health Celeberties	1	en	101	90	725	2159	0	0	10927	Probably The Kitchen. Cooking!	-18000	Central Time (US & Canada)	TRUE
300	Culture/Other	Health Celeberties	1	en	101	125	2550	2488	69	0	768	Oak Park, IL	-18000	Central Time (US & Canada)	FALSE
301	Culture/Other	Health Celeberties	1	en	100	69	1067	3101	66	0	27058	Boston, MA	-10800	Atlantic Time (Canada)	TRUE
302	Culture/Other	Health Celeberties	1	en	99	78	454	680	19	0	348	Chicago, IL			FALSE
303	Culture/Other	Health Celeberties	1	en	99	81	671	1698	16	0	1281	Glasgow, Scotland			TRUE
304	Culture/Other	Health Celeberties	1	en	98	140	1071	4998	258	0	18283	little rock ar.	-18000	Central Time (US & Canada)	TRUE
305	Culture/Other	Health Celeberties	1	en	98	137	2455	5014	138	0	22000	West of the World	-25200	Pacific Time (US & Canada)	TRUE
306	Culture/Other	Health Celeberties	1	en	95	67	2663	2200	139	0	10121	Denver, Colorado USA	-21600	America/Denver	TRUE
307	Culture/Other	Health Celeberties	1	en	94	76	567	1374	17	0	1440	Hawaii & Colorado			TRUE
308	Culture/Other	Health Celeberties	1	en	94	70	1086	2634	63	0	8333	Ohio	-14400	America/New_York	FALSE
309	Culture/Other	Health Celeberties	1	en	94	77	263	795	6	0	1815	USA	-14400	Eastern Time (US & Canada)	TRUE
310	Culture/Other	Health Celeberties	1	en	93	152	2151	3754	56	0	8482	Palmer, MA USA 🇺🇸✌🏼	-14400	Eastern Time (US & Canada)	TRUE
311	Culture/Other	Health Celeberties	1	en	93	78	814	2068	31	0	86123	Texas, USA			TRUE
312	Culture/Other	Health Celeberties	1	en	92	118	1506	3321	43	0	8086	Ontario, Canada	-14400	Eastern Time (US & Canada)	FALSE
313	Culture/Other	Health Celeberties	1	en	91	156	22896	5653	49	0	3820	Bel Air CA. & Manhattan beach	-25200	Pacific Time (US & Canada)	TRUE
314	Culture/Other	Health Celeberties	1	en	91	137	2230	4997	94	0	2723	Manchester, CT	-14400	Eastern Time (US & Canada)	TRUE
315	Culture/Other	Health Celeberties	1	en	90	139	556	1421	51	0	1194	Maine, USA	-14400	Eastern Time (US & Canada)	TRUE
316	Culture/Other	Health Celeberties	1	en	90	76	881	2682	42	0	1167	Stockbridge, GA			FALSE
317	Culture/Other	Health Celeberties	1	en	90	106	1420	4883	10	0	2256	Alaska	-25200	Pacific Time (US & Canada)	FALSE
318	Culture/Other	Health Celeberties	1	en	89	54	2361	2032	81	0	8783	Orlando, Florida	-14400	Eastern Time (US & Canada)	TRUE
319	Culture/Other	Health Celeberties	1	en	89	156	1563	5002	7	0	3235	Pretoria			TRUE
320	Culture/Other	Health Celeberties	1	en	88	70	158	1218	5	0	314		-14400	Eastern Time (US & Canada)	FALSE
321	Culture/Other	Health Celeberties	1	en	86	89	1009	1874	18	0	9661	NY, USA			TRUE
322	Culture/Other	Health Celeberties	1	en	86	90	1240	2398	55	0	16045	North Hollywood, Los Angeles			TRUE
323	Culture/Other	Health Celeberties	1	en	84	66	193	2172	26	0	1212				FALSE
324	Culture/Other	Health Celeberties	1	en	82	46	1070	2589	38	0	31802	Illinois			TRUE
325	Culture/Other	Health Celeberties	1	en	82	119	1034	3274	2	0	418	Missouri			TRUE
326	Culture/Other	Health Celeberties	1	en	81	118	11752	6159	77	0	5644	Los Angeles, Ca	-25200	Pacific Time (US & Canada)	FALSE
327	Culture/Other	Health Celeberties	1	en	81	54	257	278	10	0	2130	San Francisco, CA	-18000	Central Time (US & Canada)	FALSE
328	Culture/Other	Health Celeberties	1	en	81	62	1347	2484	58	0	14601	Down South, Ya'll	-18000	Central Time (US & Canada)	FALSE
329	Culture/Other	Health Celeberties	1	en	80	74	303	988	18	0	936	Fort Worth, TX	-18000	Central Time (US & Canada)	FALSE
330	Culture/Other	Health Celeberties	1	en	79	66	368	957	11	0	240		-14400	Eastern Time (US & Canada)	FALSE
331	Culture/Other	Health Celeberties	1	en	79	46	300	1563	8	0	4475	Toxic brain GET ME OUT OF IT!	-25200	Pacific Time (US & Canada)	TRUE
332	Culture/Other	Health Celeberties	1	en	78	58	1881	2145	2	0	26609	Nunyah, Biz			TRUE
333	Culture/Other	Health Celeberties	1	en	77	48	533	3008	3	0	398	Virginia, USA			TRUE
334	Culture/Other	Health Celeberties	1	en	77	96	8159	7073	251	0	3599	Ohio	-14400	Eastern Time (US & Canada)	TRUE
335	Culture/Other	Health Celeberties	1	en	76	37	301	545	3	0	2025	18632	-14400	Eastern Time (US & Canada)	TRUE
336	Culture/Other	Health Celeberties	1	en	76	0	434	1251	19	0	8750	Arizona, USA			TRUE
337	Culture/Other	Health Celeberties	1	es	76	65	574	2658	39	0	615	Bogota D.C. - Colombia			FALSE
338	Culture/Other	Health Celeberties	1	en	76	51	1552	5000	548	0	50614	U.S.			TRUE
339	Culture/Other	Health Celeberties	1	en	76	102	3275	5002	23	0	1726				TRUE
340	Culture/Other	Health Celeberties	1	en	75	0	304	1062	5	0	3766	The entrance to Hell aka the state of Oklahoma	-18000	America/Chicago	TRUE
341	Culture/Other	Health Celeberties	1	en	75	71	1245	3066	19	0	11075	Oklahoma City, OK	-18000	Central Time (US & Canada)	TRUE
342	Culture/Other	Health Celeberties	1	en	75	46	946	2199	22	0	1269	United States	-25200	Pacific Time (US & Canada)	FALSE
343	Culture/Other	Health Celeberties	1	en	75	62	1320	4991	30	0	10771	New Orleans, LA			FALSE
344	Culture/Other	Health Celeberties	1	en	74	57	458	1710	10	0	15478	Maple Falls, WA	-25200	Pacific Time (US & Canada)	TRUE
345	Culture/Other	Health Celeberties	1	en	74	8	842	1393	11	0	1103	Los Angeles, CA	-25200	Pacific Time (US & Canada)	TRUE
346	Culture/Other	Health Celeberties	1	en	73	61	549	1151	17	0	569	Charleston, West Virginia			TRUE
347	Culture/Other	Health Celeberties	1	en	72	63	588	717	29	0	2607	Roanoke, VA	-14400	Eastern Time (US & Canada)	TRUE
348	Culture/Other	Health Celeberties	1	en	72	43	1289	4991	44	0	9656	Wherever I Need To Be	-14400	Eastern Time (US & Canada)	TRUE
349	Culture/Other	Health Celeberties	1	en	72	173	32777	12970	142	0	35563	Scottsdale AZ	-25200	Pacific Time (US & Canada)	TRUE
350	Culture/Other	Health Celeberties	1	en	71	60	555	1337	69	0	6707	Central Florida			TRUE
351	Culture/Other	Health Celeberties	1	en	71	82	1281	4032	107	0	9190	Burnaby	-25200	Pacific Time (US & Canada)	TRUE
352	Culture/Other	Health Celeberties	1	en	70	28	565	3337	4	0	3328	Ireland	-7200	Mid-Atlantic	TRUE
353	Culture/Other	Health Celeberties	1	en	70	89	3556	4211	47	0	9272	London, England			TRUE
354	Culture/Other	Health Celeberties	1	en	69	45	1009	1971	4	0	127	UK			FALSE
355	Culture/Other	Health Celeberties	1	en	69	42	691	1091	21	0	15348	Houston, TX	-18000	Central Time (US & Canada)	TRUE
356	Culture/Other	Health Celeberties	1	en	68	69	425	1677	5	0	276				FALSE
357	Culture/Other	Health Celeberties	1	en	67	46	2168	4999	24	0	240	Flushing, MI			FALSE
358	Culture/Other	Health Celeberties	1	en	67	34	207	687	10	0	382	Washington, DC	-14400	Eastern Time (US & Canada)	TRUE
359	Culture/Other	Health Celeberties	1	en	66	61	1399	2016	80	0	32258	Flint, MI	-14400	Eastern Time (US & Canada)	TRUE
360	Culture/Other	Health Celeberties	1	en	65	43	67190	4636	797	0	19522	Cleveland, OH	-14400	Eastern Time (US & Canada)	TRUE
361	Culture/Other	Health Celeberties	1	en	65	58	429	1865	26	0	8018	Switzerland	7200	Bern	FALSE
362	Culture/Other	Health Celeberties	1	en	64	38	470	1621	19	0	3261	Boston, MA	-18000	Quito	TRUE
363	Culture/Other	Health Celeberties	1	en	64	73	717	1749	10	0	770	Potomac Shores, VA	-14400	Eastern Time (US & Canada)	FALSE
364	Culture/Other	Health Celeberties	1	en	64	53	421	1405	0	0	282	Where you go, there you are 🖤			TRUE
365	Culture/Other	Health Celeberties	1	en	64	104	1670	4976	20	0	1415	Kokomo IN			TRUE
366	Culture/Other	Health Celeberties	1	en	63	101	2080	4864	33	0	1958				FALSE
367	Culture/Other	Health Celeberties	1	en	63	37	504	2165	5	0	5316	KCMO	-18000	Quito	TRUE
368	Culture/Other	Health Celeberties	1	en	63	182	3797	5002	207	0	72247	Worldwide			FALSE
369	Culture/Other	Health Celeberties	1	en	63	37	339	1718	5	0	2263	California			TRUE
370	Culture/Other	Health Celeberties	1	en	63	42	106	686	1	0	221	York, PA			TRUE
371	Culture/Other	Health Celeberties	1	en	63	45	1803	3612	78	0	40431	ROCHESTER, NY	-14400	Eastern Time (US & Canada)	TRUE
372	Culture/Other	Health Celeberties	1	en	61	65	1246	2343	2	0	103	newcastle upon tyne			TRUE
373	Culture/Other	Health Celeberties	1	en	61	164	7969	8759	263	0	99104		-14400	Eastern Time (US & Canada)	FALSE
374	Culture/Other	Health Celeberties	1	en	60	0	703	2876	10	0	412	CLT,NC-MIA,FL&We Travel	-14400	Eastern Time (US & Canada)	TRUE
375	Culture/Other	Health Celeberties	1	en	60	95	2175	4924	24	0	3917	Mobile, AL	-18000	Central Time (US & Canada)	FALSE
376	Culture/Other	Health Celeberties	1	en	59	50	145	819	2	0	369	Ithaca , NY Area			TRUE
377	Culture/Other	Health Celeberties	1	en	59	30	507	2523	1	0	696				FALSE
378	Culture/Other	Health Celeberties	1	en	58	31	287	592	6	0	2196	NJ	-14400	Eastern Time (US & Canada)	TRUE
379	Culture/Other	Health Celeberties	1	en	58	43	960	4958	1	0	1299	Minnesota, USA	-18000	CST	TRUE
380	Culture/Other	Health Celeberties	1	en	58	11	1324	2238	87	0	7098	Queensland, Australia	36000	Brisbane	TRUE
381	Culture/Other	Health Celeberties	1	en	57	30	156	370	6	0	1497	Éire			FALSE
382	Culture/Other	Health Celeberties	1	en	55	110	2674	3987	52	0	16802	Chicago, IL, United States	-36000	Hawaii	TRUE
383	Culture/Other	Health Celeberties	1	en	55	34	2692	4949	8	0	567	Glendale, AZ	-25200	Pacific Time (US & Canada)	TRUE
384	Culture/Other	Health Celeberties	1	en	55	33	144	955	3	0	308	Tennessee	-18000	America/Chicago	TRUE
385	Culture/Other	Health Celeberties	1	en	55	115	616	2633	9	0	2409	Marina, CA			TRUE
386	Culture/Other	Health Celeberties	1	en	54	50	3041	4328	9	0	354	Chandigarh, India			FALSE
387	Culture/Other	Health Celeberties	1	en	54	114	59503	51826	2254	0	17120	Charlotte, NC & London, UK	-14400	Eastern Time (US & Canada)	TRUE
388	Culture/Other	Health Celeberties	1	en	53	1	1209	4948	3	0	145				FALSE
389	Culture/Other	Health Celeberties	1	en	53	34	234	636	5	0	3056				TRUE
390	Culture/Other	Health Celeberties	1	en	53	98	3496	3152	126	0	7320	Naples, Florida	-14400	Eastern Time (US & Canada)	TRUE
391	Culture/Other	Health Celeberties	1	en	52	57	8082	4246	182	0	3164	Columbus, Ohio, USA	-14400	Eastern Time (US & Canada)	TRUE
392	Culture/Other	Health Celeberties	1	en	52	78	975	4151	13	0	1650	Mobile, AL			FALSE
393	Culture/Other	Health Celeberties	1	en	51	23	678	2737	5	0	1440	New York, USA			FALSE
394	Culture/Other	Health Celeberties	1	en	50	75	1235	4873	33	0	1794	Mobile, Alabama			FALSE
395	Culture/Other	Health Celeberties	1	en	50	30	185	431	7	0	870				FALSE
396	Culture/Other	Health Celeberties	1	en	49	25	2561	4954	154	0	21645	Arizona			FALSE
397	Culture/Other	Health Celeberties	1	en	48	48	911	2240	7	0	1661	Union, KY	-14400	Eastern Time (US & Canada)	TRUE
398	Culture/Other	Health Celeberties	1	en	48	118	1396	2510	43	0	1876	New England	-25200	Pacific Time (US & Canada)	TRUE
399	Culture/Other	Health Celeberties	1	en	48	27	243	575	4	0	2274				TRUE
400	Culture/Other	Health Celeberties	1	en	47	32	906	1132	34	0	9150				TRUE
401	Culture/Other	Health Celeberties	1	en	45	30	602	1689	17	0	298	Cork, Ireland			TRUE
402	Culture/Other	Health Celeberties	1	en	45	134	2080	4513	9	0	7577	Everywhere & Nowhere	-18000	America/Chicago	TRUE
403	Culture/Other	Health Celeberties	1	en-gb	44	89	2270	5001	81	0	19958	Ireland	3600	London	TRUE
404	Culture/Other	Health Celeberties	1	en	44	0	190	1027	1	0	3130	Liverpool	7200	Amsterdam	TRUE
405	Culture/Other	Health Celeberties	1	en	44	18	198	1108	3	0	350	Billericay, East			TRUE
406	Culture/Other	Health Celeberties	1	en	44	30	217	1557	0	0	528	Georgia, USA	-14400	Eastern Time (US & Canada)	TRUE
407	Culture/Other	Health Celeberties	1	en	43	0	199	452	8	0	3386	CranberryTownship PA	-14400	Eastern Time (US & Canada)	TRUE
408	Culture/Other	Health Celeberties	1	en	43	20	533	2012	0	0	4698	Victoria, British Columbia, Ca	-25200	Pacific Time (US & Canada)	FALSE
409	Culture/Other	Health Celeberties	1	en	42	55	380	1342	10	0	6259	Brisbane, Australia	36000	Brisbane	FALSE
410	Culture/Other	Health Celeberties	1	es	42	16	176	3334	1	0	1365				TRUE
411	Culture/Other	Health Celeberties	1	en	41	16	103	439	0	0	247	Vancouver, WA	-25200	Pacific Time (US & Canada)	FALSE
412	Culture/Other	Health Celeberties	1	en	41	0	3196	4823	5	0	5112				FALSE
413	Culture/Other	Health Celeberties	1	en	40	32	701	424	3	0	365	NORTHERN IRELAND			FALSE
414	Culture/Other	Health Celeberties	1	en	40	16	222	304	157	0	13178	woodruff SC			TRUE
415	Culture/Other	Health Celeberties	1	en	39	34	1945	1685	511	0	102701	South Philadelphia			TRUE
416	Culture/Other	Health Celeberties	1	en	37	36	1405	4088	38	0	835	Chicago, IL	-18000	Central Time (US & Canada)	TRUE
417	Culture/Other	Health Celeberties	1	en	37	56	1374	2705	10	0	2118	Ohio	-14400	Eastern Time (US & Canada)	FALSE
418	Culture/Other	Health Celeberties	1	en	35	137	25243	11817	203	0	20071	St. Louis, Missouri, USA	-18000	Central Time (US & Canada)	FALSE
419	Culture/Other	Health Celeberties	1	en	34	7	494	2503	3	0	361	doncaster			TRUE
420	Culture/Other	Health Celeberties	1	en	33	49	8756	11497	45	0	493	Toowoomba Qld Australia	36000	Brisbane	TRUE
421	Culture/Other	Health Celeberties	1	en	32	16	780	1549	7	0	7682		-18000	Quito	FALSE
422	Culture/Other	Health Celeberties	1	en	30	2	566	2249	7	0	1049	Toronto, Ontario	-14400	America/Toronto	TRUE
423	Culture/Other	Health Celeberties	1	en	29	48	982	2993	13	0	1163	Iowa, USA			TRUE
424	Culture/Other	Health Celeberties	1	en	29	18	158	2022	0	0	882		-36000	Hawaii	TRUE
425	Culture/Other	Health Celeberties	1	en	28	1	267	718	10	0	483	illinois, usa			FALSE
426	Culture/Other	Health Celeberties	1	en	26	17	190	1435	3	0	707				TRUE
427	Culture/Other	Health Celeberties	1	en	25	13	223	888	11	0	443	Steveston	-25200	Pacific Time (US & Canada)	TRUE
428	Culture/Other	Health Celeberties	1	en	25	35	1345	1506	86	0	38271	Scenic Rim, QLD	36000	Brisbane	TRUE
429	Culture/Other	Health Celeberties	1	en	23	0	546	3449	3	0	355	Tennessee			FALSE
430	Culture/Other	Health Celeberties	1	en	23	198	2774	4976	41	0	789	Minnesota, USA			TRUE
431	Culture/Other	Health Celeberties	1	es	22	33	1788	4095	35	0	2508	Sa Coma, Mallorca	7200	Madrid	TRUE
432	Culture/Other	Health Celeberties	1	en	21	27	501	1436	18	0	142		43200	Auckland	FALSE
433	Culture/Other	Health Celeberties	1	en	18	27	458	1606	28	0	12684	California	-25200	Pacific Time (US & Canada)	FALSE
434	Culture/Other	Health Celeberties	1	en	17	0	111	204	5	0	1387	Georgia, USA			TRUE
435	Culture/Other	Health Celeberties	1	en	17	16	175	818	3	0	1052	SC			TRUE
436	Culture/Other	Health Celeberties	1	en	17	0	219	1085	0	0	120	210.793.2720	-18000	Central Time (US & Canada)	FALSE
437	Culture/Other	Health Celeberties	1	en	17	1	1233	2321	89	0	53246	Mackay, Queensland			FALSE
438	Culture/Other	Health Celeberties	1	en	15	87	22243	10988	30	0	3858	Florida Tampa			FALSE
439	Culture/Other	Health Celeberties	1	en	15	42	2950	4781	123	0	61280	Ireland			FALSE
440	Culture/Other	Health Celeberties	1	en	15	25	212	1298	2	0	294		28800	Perth	TRUE
441	Culture/Other	Health Celeberties	1	en	15	21	1181	2235	26	0	32633	Ottawa CANADA	-18000	Central Time (US & Canada)	TRUE
442	Culture/Other	Health Celeberties	1	en	14	18	187	841	25	0	32227				FALSE
443	Culture/Other	Health Celeberties	1	en	12	157	1726	4810	49	0	1422	Temple, TX	-18000	Central Time (US & Canada)	TRUE
444	Culture/Other	Health Celeberties	1	en	10	11	748	1820	29	0	3217	Virginia, USA			TRUE
445	Culture/Other	Health Celeberties	1	en	8	25	480	2378	5	0	458		-25200	Pacific Time (US & Canada)	FALSE
446	Culture/Other	Health Celeberties	1	en	8	0	1207	1192	49	0	2498	Tucson, AZ	-25200	Pacific Time (US & Canada)	TRUE
447	Culture/Other	Health Celeberties	1	en	8	0	2851	4965	9	0	3475	Oregon, USA			TRUE
448	Culture/Other	Health Celeberties	1	en	6	0	2597	4680	168	0	40839	One Tribe, Planet Earth	-18000	Central Time (US & Canada)	TRUE
449	Culture/Other	Health Celeberties	1	en	5	1	136	723	3	0	917				FALSE
450	Culture/Other	Health Celeberties	1	en	5	3	120	570	0	0	1829	Behind You.............	36000	Melbourne	TRUE
451	Culture/Other	Health Celeberties	1	en	5	0	298	902	1	0	675	Uk			TRUE
452	Culture/Other	Health Celeberties	1	en	5	0	170	522	2	0	7229	Dublin, Ireland	3600	Dublin	FALSE
453	Culture/Other	Health Celeberties	1	en	4	0	311	539	2	0	8398	Adairsville, GA	-14400	Eastern Time (US & Canada)	FALSE
454	Culture/Other	Health Celeberties	1	en	4	4	385	1876	19	0	5670	Lancashire, England	3600	Europe/London	TRUE
455	Culture/Other	Health Celeberties	1	en	4	0	183	692	3	0	312	United States			FALSE
456	Culture/Other	Health Celeberties	1	en	4	0	303	1276	3	0	1111	United States			FALSE
457	Culture/Other	Health Celeberties	1	en	4	0	148	569	18	0	6265	USA	-25200	Pacific Time (US & Canada)	FALSE
458	Culture/Other	Health Celeberties	1	en	4	0	178	267	9	0	6189				TRUE
459	Culture/Other	Health Celeberties	1	en	4	0	593	1015	45	0	12591	the woods by the beach	-25200	Pacific Time (US & Canada)	FALSE
460	Culture/Other	Health Celeberties	1	en	4	1	495	2849	2	0	1946	san diego	-25200	America/Los_Angeles	TRUE
461	Culture/Other	Health Celeberties	1	en	3	0	333	1844	1	0	169	Cathedral City, CA	-25200	America/Los_Angeles	FALSE
462	Culture/Other	Health Celeberties	1	en	3	0	1039	2147	65	0	19939	Sydney			TRUE
463	Culture/Other	Health Celeberties	1	en	3	5	151	972	3	0	199	Indianapolis	-14400	Indiana (East)	TRUE
464	Culture/Other	Health Celeberties	1	en	1	0	235	585	9	0	786	San Diego, CA	-25200	Pacific Time (US & Canada)	FALSE
465	Culture/Other	Health Celeberties	1	en	1	0	385	504	2	0	29893	Perth, Western Australia	-28800	Alaska	TRUE
466	Culture/Other	Health Celeberties	1	en-gb	1	11	1575	2503	16	0	8167	Fleetwood, Lancashire.	3600	London	TRUE
467	Culture/Other	Health Celeberties	1	en	1	0	120	333	0	0	91	London, Ontario			FALSE
468	Culture/Other	Health Celeberties	1	en	0	5	1017	2372	27	0	439	Boston, Massachusetts	-14400	Eastern Time (US & Canada)	FALSE
469	HCP's	Nursing	2	en	1269	4258	71633	491	771	0	8302		-14400	Eastern Time (US & Canada)	FALSE
470	HCP's	Nursing	2	en	1234	600	48879	3676	922	0	11169	NYC	-14400	Eastern Time (US & Canada)	FALSE
471	HCP's	Nursing	2	en	928	636	22020	3563	186	0	9085	Washington, DC	-10800	Atlantic Time (Canada)	FALSE
472	HCP's	Nursing	2	en	891	849	16008	6130	328	0	20585	Austin,TX	-18000	Central Time (US & Canada)	FALSE
473	HCP's	Nursing	2	en	795	927	7550	5987	206	0	19686	United States	-18000	Central Time (US & Canada)	FALSE
474	HCP's	Nursing	2	en	731	718	10889	5268	362	0	10593	Boynton Beach	-18000	Central Time (US & Canada)	FALSE
475	HCP's	Nursing	2	en	701	646	12116	12357	123	0	20296	USA			FALSE
476	HCP's	Nursing	2	en	678	568	18606	1101	415	0	10655	Baltimore, Maryland	-14400	Eastern Time (US & Canada)	TRUE
477	HCP's	Nursing	2	en	640	663	9190	4328	346	0	13406	Santa Fe, New Mexico	-21600	Mountain Time (US & Canada)	TRUE
478	HCP's	Nursing	2	en	615	500	20115	2486	333	0	6653	New York, NY	-14400	Eastern Time (US & Canada)	TRUE
479	HCP's	Nursing	2	en	578	657	3031	4999	377	0	12082	Greater New York Area, USA	-18000	Central Time (US & Canada)	TRUE
480	HCP's	Nursing	2	en	573	595	8125	4041	289	0	12038	Dallas, TX	-18000	Central Time (US & Canada)	TRUE
481	HCP's	Nursing	2	en	545	500	9477	588	135	0	2036	Washington, DC	-14400	Eastern Time (US & Canada)	FALSE
482	HCP's	Nursing	2	en	530	564	3866	2347	122	0	2513	Los Angeles, CA			TRUE
483	HCP's	Nursing	2	en	504	499	5662	2621	151	0	1998	New York	-14400	Eastern Time (US & Canada)	TRUE
484	HCP's	Nursing	2	en	487	502	8343	1486	185	0	3487	Durham, NC	-14400	Eastern Time (US & Canada)	TRUE
485	HCP's	Nursing	2	en	477	554	3804	4990	86	0	12499	Pensacola, FL	-25200	Pacific Time (US & Canada)	TRUE
486	HCP's	Nursing	2	en	474	513	1170	3669	10	0	454	Minnesota	-18000	Central Time (US & Canada)	FALSE
487	HCP's	Nursing	2	en	455	410	5104	2661	167	0	10139	Ann Arbor, MI	-14400	Eastern Time (US & Canada)	TRUE
488	HCP's	Nursing	2	en	454	439	850	4880	4	0	398	Richmond, VA			FALSE
489	HCP's	Nursing	2	en	424	423	3667	4911	457	0	34090		-25200	Pacific Time (US & Canada)	FALSE
490	HCP's	Nursing	2	en	423	506	2237	2371	81	0	3093	Ann Arbor, Michigan	-36000	Hawaii	FALSE
491	HCP's	Nursing	2	en	410	451	2156	2265	93	0	1579	Chicago, Illinois	-18000	Central Time (US & Canada)	FALSE
492	HCP's	Nursing	2	en	407	413	3549	1480	199	0	12132	Waco, Texas	-18000	Central Time (US & Canada)	TRUE
493	HCP's	Nursing	2	en	383	417	4773	3865	344	0	35535	Baltimore, MD	-14400	Eastern Time (US & Canada)	TRUE
494	HCP's	Nursing	2	en-gb	372	339	975	3471	22	0	471	Online			FALSE
495	HCP's	Nursing	2	en	365	456	2381	5001	219	0	24409	Worldwide	-14400	Eastern Time (US & Canada)	TRUE
496	HCP's	Nursing	2	en	359	337	7190	1166	184	0	6643	Boston, MA	-18000	Central Time (US & Canada)	TRUE
497	HCP's	Nursing	2	en	331	328	1058	1558	67	0	12526	Orlando, FL	-14400	Eastern Time (US & Canada)	TRUE
498	HCP's	Nursing	2	en	322	298	634	2567	16	0	1522	Willits, CA	-25200	Pacific Time (US & Canada)	FALSE
499	HCP's	Nursing	2	en	316	380	1572	3102	30	0	1829		-18000	Central Time (US & Canada)	FALSE
500	HCP's	Nursing	2	en	315	340	790	1944	40	0	707	New Jersey, USA	-14400	Eastern Time (US & Canada)	FALSE
501	HCP's	Nursing	2	en	311	333	1178	4940	22	0	660				FALSE
502	HCP's	Nursing	2	en	310	327	475	2404	6	0	311	USA			FALSE
503	HCP's	Nursing	2	en	308	298	1146	4612	5	0	332	Coming to a city near you	-25200	Pacific Time (US & Canada)	FALSE
504	HCP's	Nursing	2	en	307	352	817	2086	50	0	1072	Tampa Bay, Florida	-14400	Eastern Time (US & Canada)	TRUE
505	HCP's	Nursing	2	en	303	353	2256	3871	23	0	1799	Lexington, Kentucky			TRUE
506	HCP's	Nursing	2	en	301	316	3262	1372	98	0	5267	Austin, Texas, USA	-14400	Eastern Time (US & Canada)	FALSE
507	HCP's	Nursing	2	en	277	283	479	1556	76	0	3482				TRUE
508	HCP's	Nursing	2	en	277	283	1459	2232	82	0	4145	Midland, Texas	-18000	Central Time (US & Canada)	TRUE
509	HCP's	Nursing	2	en	268	300	1870	2061	50	0	2095	Atlanta, Georgia	-10800	Atlantic Time (Canada)	TRUE
510	HCP's	Nursing	2	en	267	311	2483	1842	624	0	32784	Virginia	-18000	Quito	TRUE
511	HCP's	Nursing	2	en	266	293	1966	1612	51	0	2926	Portland, OR	-25200	Pacific Time (US & Canada)	TRUE
512	HCP's	Nursing	2	en	265	338	1205	1959	19	0	2941				TRUE
513	HCP's	Nursing	2	en	260	293	1237	4890	48	0	6077	United States	-14400	Eastern Time (US & Canada)	TRUE
514	HCP's	Nursing	2	en	258	247	3208	800	97	0	3032	Thorofare, New Jersey	-14400	Eastern Time (US & Canada)	FALSE
515	HCP's	Nursing	2	en	256	264	1952	919	176	0	13043	Texas	-18000	Central Time (US & Canada)	TRUE
516	HCP's	Nursing	2	en	255	229	3043	628	79	0	3561	Columbus, Ohio	-14400	Eastern Time (US & Canada)	TRUE
517	HCP's	Nursing	2	en	253	269	3369	4667	91	0	4320	Chicago			TRUE
518	HCP's	Nursing	2	en	246	235	1816	1774	71	0	3533	Palm Beach Gardens Florida	-14400	Eastern Time (US & Canada)	TRUE
519	HCP's	Nursing	2	en	244	257	1881	2639	104	0	10691	Atlanta, Georgia	-14400	Eastern Time (US & Canada)	TRUE
520	HCP's	Nursing	2	en	243	240	1053	2302	12	0	1000	Jacksonville, Alabama	-18000	Central Time (US & Canada)	TRUE
521	HCP's	Nursing	2	en	238	231	497	1974	9	0	333	Detroit	-14400	Eastern Time (US & Canada)	FALSE
522	HCP's	Nursing	2	en	238	218	3112	1191	90	0	1257	Cleveland, OH	-14400	Eastern Time (US & Canada)	TRUE
523	HCP's	Nursing	2	en	236	275	1179	2258	24	0	454				TRUE
524	HCP's	Nursing	2	en	235	260	880	1894	66	0	2963	United States			TRUE
525	HCP's	Nursing	2	en	235	210	6342	3529	108	0	7211	Anywhere, USA	-18000	Central Time (US & Canada)	FALSE
526	HCP's	Nursing	2	en	226	216	2926	1227	63	0	3163		-25200	Pacific Time (US & Canada)	FALSE
527	HCP's	Nursing	2	en	225	112	9919	727	106	0	9269	Downers Grove, IL	-18000	Central Time (US & Canada)	FALSE
528	HCP's	Nursing	2	en	219	182	541	4645	17	0	7341	somewhere in South Carolina 😎	-14400	Eastern Time (US & Canada)	FALSE
529	HCP's	Nursing	2	en	218	215	1420	4950	16	0	1106	Florida	-21600	Mountain Time (US & Canada)	FALSE
530	HCP's	Nursing	2	en	217	216	734	2105	12	0	577				FALSE
531	HCP's	Nursing	2	en	215	207	2055	1304	76	0	6191	Sacramento, CA, USA	-25200	Pacific Time (US & Canada)	TRUE
532	HCP's	Nursing	2	en	210	248	1039	944	79	0	2856	Thorofare, New Jersey	-14400	Eastern Time (US & Canada)	FALSE
533	HCP's	Nursing	2	en	210	174	1875	1333	24	0	1420	Orlando, FL	-14400	Eastern Time (US & Canada)	TRUE
534	HCP's	Nursing	2	en	209	187	792	883	42	0	4847	New York, New Jersey, Maryland	-14400	Eastern Time (US & Canada)	TRUE
535	HCP's	Nursing	2	en	207	182	1131	1043	85	0	2102	Pitman, NJ	-25200	Pacific Time (US & Canada)	FALSE
536	HCP's	Nursing	2	en	207	235	713	1810	35	0	3353	Seattle, WA			TRUE
537	HCP's	Nursing	2	en	206	0	2620	195	44	0	1052	Silver Spring, MD	-25200	Pacific Time (US & Canada)	FALSE
538	HCP's	Nursing	2	en	206	201	768	2428	57	0	3481	West Haven, CT	-14400	Eastern Time (US & Canada)	TRUE
539	HCP's	Nursing	2	en	206	187	2278	1057	58	0	1886	Columbus, OH	-14400	Eastern Time (US & Canada)	TRUE
540	HCP's	Nursing	2	en	200	222	763	2444	26	0	1785	port jefferson ny			TRUE
541	HCP's	Nursing	2	en	199	209	672	859	23	0	1015	Glen Allen, VA	-14400	Eastern Time (US & Canada)	FALSE
542	HCP's	Nursing	2	en	197	236	1059	928	76	0	2703	Thorofare, New Jersey	-14400	Eastern Time (US & Canada)	FALSE
543	HCP's	Nursing	2	en	195	173	1981	1418	75	0	948	Seattle, Wash.	-25200	Pacific Time (US & Canada)	FALSE
544	HCP's	Nursing	2	en	194	207	1304	1427	34	0	988	facebook.com/pnanewyorknurse	-14400	Eastern Time (US & Canada)	TRUE
545	HCP's	Nursing	2	en	194	197	1048	2804	14	0	3709	Connecticut, USA	-10800	Atlantic Time (Canada)	TRUE
546	HCP's	Nursing	2	en	191	202	253	1366	12	0	1103	Moorhead, MN			FALSE
547	HCP's	Nursing	2	en	190	98	534	1909	36	0	3423	Ventura, CA			FALSE
548	HCP's	Nursing	2	en	186	212	1487	4951	63	0	25987	United States of America	-14400	Eastern Time (US & Canada)	FALSE
549	HCP's	Nursing	2	en	185	199	586	1518	8	0	362	Big Spring, Texas	-18000	Central Time (US & Canada)	TRUE
550	HCP's	Nursing	2	en	184	171	1382	2173	12	0	1701	Guess	-25200	Pacific Time (US & Canada)	FALSE
551	HCP's	Nursing	2	en	183	228	911	865	63	0	3411	Thorofare, New Jersey	-14400	Eastern Time (US & Canada)	FALSE
552	HCP's	Nursing	2	en	183	195	1027	2262	18	0	1316	Northeastern Ohio, USA			TRUE
553	HCP's	Nursing	2	en	182	168	1429	1172	49	0	1009	Boca Raton, Fla.	-10800	Atlantic Time (Canada)	FALSE
554	HCP's	Nursing	2	en	177	131	883	2231	43	0	2888	Brooklyn, New York	-14400	Eastern Time (US & Canada)	FALSE
555	HCP's	Nursing	2	en	175	140	5212	4926	75	0	3965	Newcastle Upon Tyne, England	3600	London	FALSE
556	HCP's	Nursing	2	en	174	216	359	1159	29	0	2239	Nashville, TN	-18000	Central Time (US & Canada)	FALSE
557	HCP's	Nursing	2	en	173	164	2526	669	136	0	4470	Columbia, MD	-14400	Eastern Time (US & Canada)	FALSE
558	HCP's	Nursing	2	en	173	140	1208	742	42	0	3079	Philadelphia, PA	-14400	Eastern Time (US & Canada)	TRUE
559	HCP's	Nursing	2	en	170	202	556	1498	28	0	2701	i am where you are .....	-14400	Eastern Time (US & Canada)	FALSE
560	HCP's	Nursing	2	en	166	178	964	2155	30	0	2314	Saskatoon			TRUE
561	HCP's	Nursing	2	en	163	152	2285	5001	86	0	6151	Los Angeles, California			TRUE
562	HCP's	Nursing	2	en	161	127	1207	851	48	0	14370		-18000	Central Time (US & Canada)	FALSE
563	HCP's	Nursing	2	en	161	131	518	1343	9	0	1817		7200	Belgrade	FALSE
564	HCP's	Nursing	2	en	160	136	1888	946	29	0	5621		-14400	Eastern Time (US & Canada)	FALSE
565	HCP's	Nursing	2	en	158	170	1076	1113	24	0	1370	Baltimore, Maryland USA			FALSE
566	HCP's	Nursing	2	en	156	204	686	1848	44	0	1316	West Hartford, CT	-14400	Eastern Time (US & Canada)	TRUE
567	HCP's	Nursing	2	en	153	202	837	2985	17	0	2234	USA	-25200	Pacific Time (US & Canada)	FALSE
568	HCP's	Nursing	2	en	152	257	1209	2814	41	0	1847	East coast.			FALSE
569	HCP's	Nursing	2	en	150	136	507	759	9	0	4948	USA	-14400	Eastern Time (US & Canada)	FALSE
570	HCP's	Nursing	2	en	149	132	1543	1029	33	0	2849		-25200	Pacific Time (US & Canada)	FALSE
571	HCP's	Nursing	2	en	144	141	626	1093	33	0	2792	Massachusetts	-18000	Central Time (US & Canada)	FALSE
572	HCP's	Nursing	2	en	142	151	2207	478	40	0	812	Ohio	-25200	Arizona	TRUE
573	HCP's	Nursing	2	en	139	87	730	1023	29	0	2914	Iowa			FALSE
574	HCP's	Nursing	2	en	139	152	1070	1948	47	0	7266	St Louis, Missouri	-18000	Central Time (US & Canada)	TRUE
575	HCP's	Nursing	2	en	135	130	1168	770	24	0	1876	Washington, D.C.			FALSE
576	HCP's	Nursing	2	en	132	134	1117	1000	109	0	13136		-10800	Atlantic Time (Canada)	FALSE
577	HCP's	Nursing	2	en	131	158	721	1946	0	0	3849	Wisconsin			FALSE
578	HCP's	Nursing	2	en	130	135	881	1422	14	0	427	Las Vegas, NV	-25200	Pacific Time (US & Canada)	FALSE
579	HCP's	Nursing	2	en	128	135	464	756	6	0	573	Washington, DC	-14400	Eastern Time (US & Canada)	FALSE
580	HCP's	Nursing	2	en	128	113	1494	599	30	0	1363	Washington, DC			TRUE
581	HCP's	Nursing	2	en	125	109	1071	1400	27	0	2144		-10800	Atlantic Time (Canada)	TRUE
582	HCP's	Nursing	2	en	123	141	1502	3987	11	0	658		-18000	Central Time (US & Canada)	FALSE
583	HCP's	Nursing	2	en	119	83	340	1278	4	0	578	USA	-14400	Eastern Time (US & Canada)	FALSE
584	HCP's	Nursing	2	en	119	86	1631	888	27	0	2092	Nor Cal			TRUE
585	HCP's	Nursing	2	en	117	115	505	605	11	0	289	San Francisco, CA	-25200	Pacific Time (US & Canada)	TRUE
586	HCP's	Nursing	2	en	117	107	1022	652	41	0	1718	Chicago, IL	-18000	Central Time (US & Canada)	TRUE
587	HCP's	Nursing	2	en	115	117	558	1120	77	0	5638	Ohio	-14400	Eastern Time (US & Canada)	FALSE
588	HCP's	Nursing	2	en	114	96	245	1402	10	0	322	Charleston, SC	-14400	Eastern Time (US & Canada)	FALSE
589	HCP's	Nursing	2	en	109	75	1850	849	30	0	1566	Las Vegas, NV	-18000	Central Time (US & Canada)	FALSE
590	HCP's	Nursing	2	en	100	501	2936	5001	382	0	32380	New Jersey, USA	-14400	Eastern Time (US & Canada)	FALSE
591	HCP's	Nursing	2	en	99	93	1521	1312	47	0	2782		-14400	Eastern Time (US & Canada)	TRUE
592	HCP's	Nursing	2	en	93	101	353	1615	16	0	871	Florida, USA	-14400	Eastern Time (US & Canada)	TRUE
593	HCP's	Nursing	2	en	92	105	331	1727	64	0	3014	Hamilton, OH	-14400	Eastern Time (US & Canada)	FALSE
594	HCP's	Nursing	2	en	90	64	1083	618	47	0	1277	Topeka, Kansas	-18000	Central Time (US & Canada)	FALSE
595	HCP's	Nursing	2	en	85	91	1720	820	45	0	3093	Chicago, IL	-18000	Central Time (US & Canada)	TRUE
596	HCP's	Nursing	2	en	81	59	110	196	2	0	345		-14400	Eastern Time (US & Canada)	FALSE
597	HCP's	Nursing	2	en	75	181	2470	548	70	0	599	Overland Park, KS	-18000	Central Time (US & Canada)	TRUE
598	HCP's	Nursing	2	en	54	235	658	1762	15	0	275	Manhattan, NYC	-18000	Quito	TRUE
599	HCP's	Nursing	2	en	39	121	719	1042	28	0	1368	Jacksonville Beach, Florida	-14400	Eastern Time (US & Canada)	TRUE
600	HCP's	Nursing	2	en	20	194	742	2749	74	0	6970	California	-25200	Pacific Time (US & Canada)	TRUE
601	HCP's	Nursing	2	en	5	1	108	308	0	0	350	KSA			FALSE
602	Chronic Pain Patients	Pain Patient Advocates	3	en	873	883	5481	3461	127	0	1904	Vancouver, BC	-25200	Pacific Time (US & Canada)	TRUE
603	Chronic Pain Patients	Pain Patient Advocates	3	en	577	607	8237	4647	164	0	1864	Santa Barbara, CA	-25200	Pacific Time (US & Canada)	TRUE
604	Chronic Pain Patients	Pain Patient Advocates	3	en	512	592	7098	4239	98	0	14117				FALSE
605	Chronic Pain Patients	Pain Patient Advocates	3	en	452	441	6029	2968	65	0	9912				FALSE
606	Chronic Pain Patients	Pain Patient Advocates	3	en	434	400	15339	3928	235	0	10852	Staffordshire, England	3600	London	TRUE
607	Chronic Pain Patients	Pain Patient Advocates	3	en	404	473	5627	4810	48	0	4543	Chicago, IL	-18000	Central Time (US & Canada)	TRUE
608	Chronic Pain Patients	Pain Patient Advocates	3	en	387	223	2655	3423	29	0	3464	'The Queen City'			FALSE
609	Chronic Pain Patients	Pain Patient Advocates	3	en	383	398	5586	3729	177	0	11565	Cleveland, Ohio	-14400	Eastern Time (US & Canada)	FALSE
610	Chronic Pain Patients	Pain Patient Advocates	3	en	357	399	7832	6811	191	0	52229	Fife	3600	Edinburgh	TRUE
611	Chronic Pain Patients	Pain Patient Advocates	3	en	357	406	3302	4911	94	0	1970	1-866-237-9608	-14400	Eastern Time (US & Canada)	TRUE
612	Chronic Pain Patients	Pain Patient Advocates	3	en	330	359	2970	3612	95	0	17290	CT,by the Connecticut River			TRUE
613	Chronic Pain Patients	Pain Patient Advocates	3	en	324	327	6074	4508	44	0	12010				FALSE
614	Chronic Pain Patients	Pain Patient Advocates	3	en	318	330	2778	2261	75	0	24407	In the palm of His hand			FALSE
615	Chronic Pain Patients	Pain Patient Advocates	3	en	308	0	827	801	36	0	985	Thornhill, Ontario	-14400	Eastern Time (US & Canada)	FALSE
616	Chronic Pain Patients	Pain Patient Advocates	3	en	302	322	11630	9303	417	0	36187	Lansing, MI	-14400	Eastern Time (US & Canada)	TRUE
617	Chronic Pain Patients	Pain Patient Advocates	3	en	300	353	2241	1752	89	0	26227	Tennessee, USA	-18000	Central Time (US & Canada)	FALSE
618	Chronic Pain Patients	Pain Patient Advocates	3	en	288	367	5813	5367	55	0	6635	Australia	36000	Melbourne	TRUE
619	Chronic Pain Patients	Pain Patient Advocates	3	en	284	387	9161	9396	141	0	36715	SC	-10800	Atlantic Time (Canada)	TRUE
620	Chronic Pain Patients	Pain Patient Advocates	3	en	280	266	15864	1738	216	0	9092	Minneapolis, MN, USA	-18000	Central Time (US & Canada)	TRUE
621	Chronic Pain Patients	Pain Patient Advocates	3	en	276	268	1441	1736	130	0	11823		-10800	Atlantic Time (Canada)	FALSE
622	Chronic Pain Patients	Pain Patient Advocates	3	en	269	418	6627	6174	260	0	54140	Lone Star State 🇨🇱🤠	-18000	Central Time (US & Canada)	FALSE
623	Chronic Pain Patients	Pain Patient Advocates	3	en	265	302	4273	3754	43	0	457	Twitter5 Lymehub.com coupon!	-14400	Eastern Time (US & Canada)	FALSE
624	Chronic Pain Patients	Pain Patient Advocates	3	en	261	234	3040	2506	59	0	2470	Washington, USA	-25200	Pacific Time (US & Canada)	FALSE
625	Chronic Pain Patients	Pain Patient Advocates	3	en	257	271	7490	4591	112	0	4264	Portugal	3600	Lisbon	TRUE
626	Chronic Pain Patients	Pain Patient Advocates	3	en	255	257	3798	3882	104	0	4232	Murrieta, CA	-25200	Pacific Time (US & Canada)	FALSE
627	Chronic Pain Patients	Pain Patient Advocates	3	en	250	346	7022	3794	174	0	33188	The Midwest	-14400	Eastern Time (US & Canada)	FALSE
628	Chronic Pain Patients	Pain Patient Advocates	3	en	238	307	909	2028	15	0	2106	Colorado	-18000	Central Time (US & Canada)	TRUE
629	Chronic Pain Patients	Pain Patient Advocates	3	en	228	279	3443	3411	62	0	8797	Central Oregon	-25200	America/Los_Angeles	TRUE
630	Chronic Pain Patients	Pain Patient Advocates	3	en	228	161	26016	25724	384	0	8604	New York, NY	-14400	Eastern Time (US & Canada)	TRUE
631	Chronic Pain Patients	Pain Patient Advocates	3	en	227	268	16356	6085	449	0	1075	Hednesford, England	3600	London	TRUE
632	Chronic Pain Patients	Pain Patient Advocates	3	en	223	173	2798	2830	83	0	3589	USA & Canada	-14400	Eastern Time (US & Canada)	FALSE
633	Chronic Pain Patients	Pain Patient Advocates	3	en	219	279	4215	4563	79	0	8715	Landlocked in a red state, SMH			TRUE
634	Chronic Pain Patients	Pain Patient Advocates	3	en	216	238	1661	891	40	0	10415	Texarkana, TX	-18000	Central Time (US & Canada)	TRUE
635	Chronic Pain Patients	Pain Patient Advocates	3	en-gb	209	261	1305	1577	79	0	2717	Chicago, IL	-25200	Pacific Time (US & Canada)	TRUE
636	Chronic Pain Patients	Pain Patient Advocates	3	en	205	196	1972	1998	48	0	22163	Cambridge Ma	-14400	Eastern Time (US & Canada)	FALSE
637	Chronic Pain Patients	Pain Patient Advocates	3	en	197	320	3897	3417	96	0	7669	London	3600	London	TRUE
638	Chronic Pain Patients	Pain Patient Advocates	3	en	193	167	21805	19556	59	0	6694		-14400	Eastern Time (US & Canada)	TRUE
639	Chronic Pain Patients	Pain Patient Advocates	3	en	186	193	1273	2804	96	0	14383	Sewell, NJ	-14400	Eastern Time (US & Canada)	FALSE
640	Chronic Pain Patients	Pain Patient Advocates	3	en	185	290	4140	4294	56	0	2184	Dublin, Ireland, & Worldwide	3600	Dublin	FALSE
641	Chronic Pain Patients	Pain Patient Advocates	3	en	180	202	10258	4906	390	0	6793	London			TRUE
642	Chronic Pain Patients	Pain Patient Advocates	3	en	174	256	910	416	45	0	1510	Toronto, Canada	-14400	Eastern Time (US & Canada)	FALSE
643	Chronic Pain Patients	Pain Patient Advocates	3	en	173	180	4747	3137	57	0	7941				FALSE
644	Chronic Pain Patients	Pain Patient Advocates	3	en	169	167	1293	2518	28	0	4500	New Jersey	-14400	Eastern Time (US & Canada)	TRUE
645	Chronic Pain Patients	Pain Patient Advocates	3	en	169	220	5009	4482	48	0	14641	Marietta GA	-18000	Central Time (US & Canada)	TRUE
646	Chronic Pain Patients	Pain Patient Advocates	3	en	164	272	15767	3207	776	0	24062	Toronto, Canada	-14400	Eastern Time (US & Canada)	FALSE
647	Chronic Pain Patients	Pain Patient Advocates	3	en	162	171	814	1857	5	0	2209	West Coast (Cali Girl @ ♥)	-25200	Pacific Time (US & Canada)	FALSE
648	Chronic Pain Patients	Pain Patient Advocates	3	en	162	210	1095	1220	12	0	2011	Ayr, Ontario	-14400	Eastern Time (US & Canada)	FALSE
649	Chronic Pain Patients	Pain Patient Advocates	3	en	161	149	3589	2241	38	0	412	Staffordshire, UK	3600	London	TRUE
650	Chronic Pain Patients	Pain Patient Advocates	3	en	159	175	1562	2055	134	0	12915	Chicago, IL	-25200	Pacific Time (US & Canada)	FALSE
651	Chronic Pain Patients	Pain Patient Advocates	3	en	159	138	1487	1092	39	0	3832	OK	-14400	Eastern Time (US & Canada)	TRUE
652	Chronic Pain Patients	Pain Patient Advocates	3	en	155	154	2316	1936	35	0	2638	London	3600	London	TRUE
653	Chronic Pain Patients	Pain Patient Advocates	3	en	155	126	593	62	88	0	13626	canada	-25200	Pacific Time (US & Canada)	TRUE
654	Chronic Pain Patients	Pain Patient Advocates	3	en	154	57	1519	2235	151	0	2980	Darwin, Australia	-36000	Hawaii	FALSE
655	Chronic Pain Patients	Pain Patient Advocates	3	en	153	249	4822	5246	199	0	35772	Inglewood, CA	-25200	Pacific Time (US & Canada)	TRUE
656	Chronic Pain Patients	Pain Patient Advocates	3	en	152	205	1203	2466	27	0	607	Colorado Springs, CO	-18000	Central Time (US & Canada)	TRUE
657	Chronic Pain Patients	Pain Patient Advocates	3	en	151	244	12159	6164	155	0	5325	California, United States	-25200	Pacific Time (US & Canada)	TRUE
658	Chronic Pain Patients	Pain Patient Advocates	3	en	151	169	4448	3361	129	0	153913	Conservative - ProLife	-25200	Pacific Time (US & Canada)	TRUE
659	Chronic Pain Patients	Pain Patient Advocates	3	en	151	262	3099	3029	68	0	13362	Denham Springs-Moving Soon			TRUE
660	Chronic Pain Patients	Pain Patient Advocates	3	en	150	143	2835	2771	64	0	26978	Calgary, Alberta Canada	-21600	Mountain Time (US & Canada)	FALSE
661	Chronic Pain Patients	Pain Patient Advocates	3	en	148	203	1043	1182	30	0	4364	New York	-14400	Eastern Time (US & Canada)	FALSE
662	Chronic Pain Patients	Pain Patient Advocates	3	en	144	155	1493	2380	26	0	669	Cincinnati, OH			FALSE
663	Chronic Pain Patients	Pain Patient Advocates	3	en	141	0	2781	2192	74	0	3302				FALSE
664	Chronic Pain Patients	Pain Patient Advocates	3	en	140	200	3315	2956	96	0	14701	Georgia	-14400	Eastern Time (US & Canada)	TRUE
665	Chronic Pain Patients	Pain Patient Advocates	3	en	139	212	2867	3897	10	0	1419	Oklahoma			FALSE
666	Chronic Pain Patients	Pain Patient Advocates	3	en	136	179	2073	2076	46	0	1270	Scotland, UK, worldwide.	7200	Amsterdam	FALSE
667	Chronic Pain Patients	Pain Patient Advocates	3	en	133	159	822	1709	21	0	805	South Jordan, UT	-21600	Mountain Time (US & Canada)	FALSE
668	Chronic Pain Patients	Pain Patient Advocates	3	en	133	116	7900	8082	85	0	12302	Ontario, Canada	-14400	Eastern Time (US & Canada)	FALSE
669	Chronic Pain Patients	Pain Patient Advocates	3	en	132	17	1053	1398	21	0	18784	Maine, USA			TRUE
670	Chronic Pain Patients	Pain Patient Advocates	3	en	130	282	4473	4562	67	0	3447	MISSOURI	-18000	Central Time (US & Canada)	TRUE
671	Chronic Pain Patients	Pain Patient Advocates	3	en	129	97	3503	3510	58	0	6652	World Wide Web	-25200	Pacific Time (US & Canada)	FALSE
672	Chronic Pain Patients	Pain Patient Advocates	3	en	128	192	993	1947	18	0	17827	Wales	3600	London	FALSE
673	Chronic Pain Patients	Pain Patient Advocates	3	en	125	151	1011	1904	41	0	2200	Oracle, Arizona	-25200	Arizona	FALSE
674	Chronic Pain Patients	Pain Patient Advocates	3	en	125	172	1627	1220	105	0	3942	Villingen-Schwenningen	7200	Berlin	FALSE
675	Chronic Pain Patients	Pain Patient Advocates	3	en	124	174	4302	2763	258	0	34717	Alaska	-28800	Alaska	TRUE
676	Chronic Pain Patients	Pain Patient Advocates	3	en	124	121	887	711	25	0	2193	Northern California	-25200	Pacific Time (US & Canada)	FALSE
677	Chronic Pain Patients	Pain Patient Advocates	3	en	122	117	825	843	59	0	11163	Richmond IN	-14400	Eastern Time (US & Canada)	TRUE
678	Chronic Pain Patients	Pain Patient Advocates	3	en	119	118	1976	1799	10	0	367		-25200	Pacific Time (US & Canada)	FALSE
679	Chronic Pain Patients	Pain Patient Advocates	3	en	115	192	1741	4988	24	0	159	Cannock			TRUE
680	Chronic Pain Patients	Pain Patient Advocates	3	en	113	151	1983	1752	98	0	4657	Boston, MA			FALSE
681	Chronic Pain Patients	Pain Patient Advocates	3	en	110	129	1118	1499	48	0	3622	USA	-18000	Quito	FALSE
682	Chronic Pain Patients	Pain Patient Advocates	3	en	109	177	2143	2579	38	0	1144	Barbados	-14400	Eastern Time (US & Canada)	FALSE
683	Chronic Pain Patients	Pain Patient Advocates	3	en	109	95	1619	1523	7	0	874	Troy & Chesterfield Missouri			FALSE
684	Chronic Pain Patients	Pain Patient Advocates	3	en	108	117	648	1011	8	0	1935	Canada			FALSE
685	Chronic Pain Patients	Pain Patient Advocates	3	en	107	122	2423	4990	47	0	3416	Newport, South Wales, UK	-25200	Pacific Time (US & Canada)	TRUE
686	Chronic Pain Patients	Pain Patient Advocates	3	en	107	206	2186	3138	33	0	872	Vancouver, BC	-25200	Pacific Time (US & Canada)	TRUE
687	Chronic Pain Patients	Pain Patient Advocates	3	en-gb	107	106	556	584	27	0	4515	Capel; WA	28800	Perth	TRUE
688	Chronic Pain Patients	Pain Patient Advocates	3	en	106	118	2796	4887	123	0	15169	Ireland	-25200	Pacific Time (US & Canada)	TRUE
689	Chronic Pain Patients	Pain Patient Advocates	3	en-gb	105	99	952	4560	29	0	2313	Aberdeen. Childline volunteer			FALSE
690	Chronic Pain Patients	Pain Patient Advocates	3	en	104	167	4907	3894	145	0	36803	NYC / NJ	-14400	Eastern Time (US & Canada)	TRUE
691	Chronic Pain Patients	Pain Patient Advocates	3	en	102	186	2093	2170	50	0	7044	Sulphur, LA	-18000	Central Time (US & Canada)	FALSE
692	Chronic Pain Patients	Pain Patient Advocates	3	en	100	196	2835	2901	32	0	992		-18000	Central Time (US & Canada)	TRUE
693	Chronic Pain Patients	Pain Patient Advocates	3	en	99	131	2756	4226	29	0	145	Newport Beach, CA			FALSE
694	Chronic Pain Patients	Pain Patient Advocates	3	en	98	130	1917	2537	59	0	4381	Texas, USA	-14400	Eastern Time (US & Canada)	TRUE
695	Chronic Pain Patients	Pain Patient Advocates	3	en	98	131	2633	2297	279	0	27293	Raleigh, NC	-14400	Eastern Time (US & Canada)	FALSE
696	Chronic Pain Patients	Pain Patient Advocates	3	en	97	67	901	806	20	0	2696	North Carolina, USA			TRUE
697	Chronic Pain Patients	Pain Patient Advocates	3	en	97	188	3882	4409	166	0	4854	Australia	28800	Perth	FALSE
698	Chronic Pain Patients	Pain Patient Advocates	3	en	90	105	1723	1863	52	0	1070	Los Angeles, CA			FALSE
699	Chronic Pain Patients	Pain Patient Advocates	3	en	90	141	6245	4706	37	0	4911	Wirral			TRUE
700	Chronic Pain Patients	Pain Patient Advocates	3	en	89	79	347	191	24	0	2484	Australia	32400	Yakutsk	FALSE
701	Chronic Pain Patients	Pain Patient Advocates	3	en-gb	88	97	3825	3703	107	0	4922	Belper,Derby tel- 07957 387333			FALSE
702	Chronic Pain Patients	Pain Patient Advocates	3	en	87	85	1696	1516	90	0	16082	Hicktown USA	-18000	America/Chicago	FALSE
703	Chronic Pain Patients	Pain Patient Advocates	3	en	84	161	1625	2248	40	0	23119	United States	-18000	Central Time (US & Canada)	TRUE
704	Chronic Pain Patients	Pain Patient Advocates	3	en	83	132	766	1955	27	0	11445				TRUE
705	Chronic Pain Patients	Pain Patient Advocates	3	en	81	81	1400	5000	20	0	1163	West Atlanta			FALSE
706	Chronic Pain Patients	Pain Patient Advocates	3	en	79	106	586	1559	20	0	2130	Oracle, Arizona			FALSE
707	Chronic Pain Patients	Pain Patient Advocates	3	en	79	58	440	1104	10	0	863	Oracle, AZ	-25200	Arizona	FALSE
708	Chronic Pain Patients	Pain Patient Advocates	3	en	79	61	292	350	0	0	3572	Greenwood, Indiana			TRUE
709	Chronic Pain Patients	Pain Patient Advocates	3	en	77	201	4763	3848	193	0	99732		-14400	Eastern Time (US & Canada)	TRUE
710	Chronic Pain Patients	Pain Patient Advocates	3	en	71	145	4581	4449	101	0	38622	Ontario, Canada	-18000	Quito	FALSE
711	Chronic Pain Patients	Pain Patient Advocates	3	en	70	66	1049	1017	25	0	3327	USA			FALSE
712	Chronic Pain Patients	Pain Patient Advocates	3	en	69	61	384	430	15	0	6629	On the Pacific side of Canada			TRUE
713	Chronic Pain Patients	Pain Patient Advocates	3	en	66	109	7394	8243	60	0	54554	Follow my sis @annamezz68			TRUE
714	Chronic Pain Patients	Pain Patient Advocates	3	en	66	44	225	823	5	0	149	Saskatchewan, Canada			FALSE
715	Chronic Pain Patients	Pain Patient Advocates	3	en	65	72	2367	1857	98	0	28614				FALSE
716	Chronic Pain Patients	Pain Patient Advocates	3	en	50	68	1127	1619	74	0	4988	52 Church St, Preston PR1 3DH	3600	London	TRUE
717	Chronic Pain Patients	Pain Patient Advocates	3	en	47	68	11280	7230	62	0	4868	Carmel In	-14400	Eastern Time (US & Canada)	TRUE
718	Chronic Pain Patients	Pain Patient Advocates	3	en	46	35	197	532	6	0	641	Oracle, AZ	-25200	Pacific Time (US & Canada)	FALSE
719	Chronic Pain Patients	Pain Patient Advocates	3	en	43	270	51724	52703	674	0	4845	WorldWide	-14400	Eastern Time (US & Canada)	TRUE
720	Chronic Pain Patients	Pain Patient Advocates	3	en	36	441	4347	4888	118	0	8844	Upstate New York	-10800	Atlantic Time (Canada)	FALSE
721	Chronic Pain Patients	Pain Patient Advocates	3	en	35	163	7054	6637	53	0	4020	ｂｏｓｔｏｎ			FALSE
722	Chronic Pain Patients	Pain Patient Advocates	3	en	32	36	157	172	19	0	517	Gold Coast, Queensland	36000	Brisbane	FALSE
723	Chronic Pain Patients	Pain Patient Advocates	3	en	27	233	1887	2519	60	0	13245	California	-25200	Arizona	TRUE
724	Chronic Pain Patients	Pain Patient Advocates	3	en	27	113	8437	8511	58	0	955	Worldwide	7200	Amsterdam	FALSE
725	Chronic Pain Patients	Pain Patient Advocates	3	en	2	0	826	1054	12	0	849	planet earth	-21600	Mountain Time (US & Canada)	TRUE
726	Chronic Pain Patients	Chronic Conditions	4	en	1483	1501	16327	8515	827	0	31300	Worldwide	-14400	Eastern Time (US & Canada)	TRUE
727	Chronic Pain Patients	Chronic Conditions	4	en	953	973	11895	9976	666	0	87445	Los Angeles	-25200	Pacific Time (US & Canada)	TRUE
728	Chronic Pain Patients	Chronic Conditions	4	en	837	875	5420	5882	79	0	9501	USA Joined March 29, 2015	-14400	Eastern Time (US & Canada)	FALSE
729	Chronic Pain Patients	Chronic Conditions	4	en	670	757	4912	5371	278	0	104555	Boca Raton, FL	-14400	America/New_York	TRUE
730	Chronic Pain Patients	Chronic Conditions	4	en	585	549	2298	4590	147	0	5974	Boulder, CO via DC & Philly			TRUE
731	Chronic Pain Patients	Chronic Conditions	4	en	578	539	1338	2203	80	0	3261	Philadelphia, PA	-14400	Eastern Time (US & Canada)	TRUE
732	Chronic Pain Patients	Chronic Conditions	4	en	564	530	4760	988	368	0	63780	Summerside, PE			TRUE
733	Chronic Pain Patients	Chronic Conditions	4	en	556	615	1993	4999	32	0	1210	Long Island, NY	-14400	Eastern Time (US & Canada)	TRUE
734	Chronic Pain Patients	Chronic Conditions	4	nl	541	542	4029	4675	101	0	17526	the Gooi area, The Netherlands	10800	Athens	FALSE
735	Chronic Pain Patients	Chronic Conditions	4	en	525	609	3943	3583	97	0	13278				TRUE
736	Chronic Pain Patients	Chronic Conditions	4	en	523	557	2474	3934	239	0	31080				TRUE
737	Chronic Pain Patients	Chronic Conditions	4	en	521	529	2479	3518	44	0	2800	norfolk England			TRUE
738	Chronic Pain Patients	Chronic Conditions	4	en	509	590	3892	3214	473	0	40002	Indiana	-14400	Eastern Time (US & Canada)	FALSE
739	Chronic Pain Patients	Chronic Conditions	4	en	505	471	2057	295	51	0	5521	Toronto, Ontario			TRUE
740	Chronic Pain Patients	Chronic Conditions	4	en	503	531	1226	5000	17	0	11975		-25200	Pacific Time (US & Canada)	FALSE
741	Chronic Pain Patients	Chronic Conditions	4	en	498	514	4056	4204	321	0	29686	Illinois	-14400	Eastern Time (US & Canada)	FALSE
742	Chronic Pain Patients	Chronic Conditions	4	en	487	433	4024	3687	91	0	4619				FALSE
743	Chronic Pain Patients	Chronic Conditions	4	en	471	559	4256	4396	167	0	12196	Ballarat, Victoria, Australia	36000	Brisbane	TRUE
744	Chronic Pain Patients	Chronic Conditions	4	en	459	452	1538	1724	173	0	13259				FALSE
745	Chronic Pain Patients	Chronic Conditions	4	en	450	501	1776	2348	81	0	2729				TRUE
746	Chronic Pain Patients	Chronic Conditions	4	en	406	418	2022	3436	330	0	46039	napping	-25200	America/Los_Angeles	TRUE
747	Chronic Pain Patients	Chronic Conditions	4	en-gb	405	368	2074	4364	40	0	935	North West, England			TRUE
748	Chronic Pain Patients	Chronic Conditions	4	en	401	335	2134	256	34	0	351				FALSE
749	Chronic Pain Patients	Chronic Conditions	4	en	399	379	8045	6394	169	0	7313	UK	3600	London	TRUE
750	Chronic Pain Patients	Chronic Conditions	4	en	397	367	1889	2141	24	0	950	Tampa, FL	-14400	Eastern Time (US & Canada)	FALSE
751	Chronic Pain Patients	Chronic Conditions	4	en	389	404	2763	3248	40	0	2350	Miami, FL			TRUE
752	Chronic Pain Patients	Chronic Conditions	4	en	374	495	1249	4976	8	0	165	Moreno Valley, CA	-25200	Pacific Time (US & Canada)	FALSE
753	Chronic Pain Patients	Chronic Conditions	4	en	371	349	1989	2466	52	0	6740	Kentucky			FALSE
754	Chronic Pain Patients	Chronic Conditions	4	en-gb	361	422	2764	2651	149	0	12581	UK			FALSE
755	Chronic Pain Patients	Chronic Conditions	4	en	361	356	1979	1305	270	0	19250	Portland, OR	-25200	Arizona	FALSE
756	Chronic Pain Patients	Chronic Conditions	4	en	359	349	2359	4593	44	0	6348				FALSE
757	Chronic Pain Patients	Chronic Conditions	4	en	358	319	1506	2811	67	0	2239	Washington, DC	-10800	Atlantic Time (Canada)	TRUE
758	Chronic Pain Patients	Chronic Conditions	4	en	357	408	3641	2067	244	0	12368	Massachusetts			FALSE
759	Chronic Pain Patients	Chronic Conditions	4	en	355	366	5047	3617	59	0	3750	Washington, DC	-25200	Pacific Time (US & Canada)	FALSE
760	Chronic Pain Patients	Chronic Conditions	4	en	352	354	1075	2494	32	0	1606	Davis, CA			TRUE
761	Chronic Pain Patients	Chronic Conditions	4	en	352	358	1560	4999	41	0	2291				FALSE
762	Chronic Pain Patients	Chronic Conditions	4	en	348	312	1621	300	45	0	2173	Chicago, IL			TRUE
763	Chronic Pain Patients	Chronic Conditions	4	en	348	348	1748	1567	246	0	10837	St Paul, MN	-18000	Central Time (US & Canada)	TRUE
764	Chronic Pain Patients	Chronic Conditions	4	en	348	370	1613	2331	224	0	9287	Washington, DC	-14400	Eastern Time (US & Canada)	TRUE
765	Chronic Pain Patients	Chronic Conditions	4	en	347	280	1234	1269	129	0	7794	New York, USA	-25200	Pacific Time (US & Canada)	TRUE
766	Chronic Pain Patients	Chronic Conditions	4	en	345	298	1350	3022	25	0	4188	Montgomery, AL			FALSE
767	Chronic Pain Patients	Chronic Conditions	4	en	329	290	4293	2130	127	0	8255	Global	-14400	Eastern Time (US & Canada)	FALSE
768	Chronic Pain Patients	Chronic Conditions	4	en	327	413	3607	3619	136	0	37495	Chicago	-18000	Central Time (US & Canada)	FALSE
769	Chronic Pain Patients	Chronic Conditions	4	en	323	439	4321	4545	95	0	5303	Chattanooga, Tennessee			TRUE
770	Chronic Pain Patients	Chronic Conditions	4	en	311	274	1123	4990	46	0	3796				FALSE
771	Chronic Pain Patients	Chronic Conditions	4	en	309	347	2429	819	77	0	2470	Waltham, MA	-25200	Pacific Time (US & Canada)	FALSE
772	Chronic Pain Patients	Chronic Conditions	4	en	307	262	1511	2437	68	0	2075	St. John's, NL, Canada			TRUE
773	Chronic Pain Patients	Chronic Conditions	4	en	307	269	2134	3766	53	0	1235				TRUE
774	Chronic Pain Patients	Chronic Conditions	4	en	302	255	1112	1491	36	0	4465	Northeast TN	-14400	Eastern Time (US & Canada)	FALSE
775	Chronic Pain Patients	Chronic Conditions	4	en	301	246	778	1447	38	0	1289	Tampa Bay	-14400	Eastern Time (US & Canada)	FALSE
776	Chronic Pain Patients	Chronic Conditions	4	en	300	245	5341	4162	126	0	39755	United States of America			FALSE
777	Chronic Pain Patients	Chronic Conditions	4	en	297	157	3223	4635	27	0	3104	Dallas, Texas	-18000	Central Time (US & Canada)	FALSE
778	Chronic Pain Patients	Chronic Conditions	4	en	297	291	1241	3235	22	0	734	United States	-25200	Pacific Time (US & Canada)	FALSE
779	Chronic Pain Patients	Chronic Conditions	4	en	295	316	1122	2341	218	0	4886	Washington, DC	-25200	Pacific Time (US & Canada)	TRUE
780	Chronic Pain Patients	Chronic Conditions	4	en	294	261	2360	1914	88	0	10748	Glasgow, Scotland			TRUE
781	Chronic Pain Patients	Chronic Conditions	4	en	292	256	1302	1323	74	0	12382	Texas	-18000	Central Time (US & Canada)	FALSE
782	Chronic Pain Patients	Chronic Conditions	4	en	291	325	27429	17198	1578	0	91605	Maryland, USA	-14400	Eastern Time (US & Canada)	FALSE
783	Chronic Pain Patients	Chronic Conditions	4	en	287	264	1532	4435	60	0	4277	Www.SilviaYoung.com			FALSE
784	Chronic Pain Patients	Chronic Conditions	4	en	286	256	1232	1398	86	0	7609	Sunderland - Tyne &Wear - UK	3600	London	TRUE
785	Chronic Pain Patients	Chronic Conditions	4	en	286	236	1106	251	83	0	4514				FALSE
786	Chronic Pain Patients	Chronic Conditions	4	en	284	280	1366	2629	12	0	610	San Francisco, CA	-25200	Pacific Time (US & Canada)	TRUE
787	Chronic Pain Patients	Chronic Conditions	4	en	277	270	1757	4965	14	0	936	Townsville			TRUE
788	Chronic Pain Patients	Chronic Conditions	4	en-gb	277	268	1502	4993	20	0	6498	East Sussex UK.	3600	Dublin	FALSE
789	Chronic Pain Patients	Chronic Conditions	4	en	276	212	1095	93	23	0	2766	a place called home	-25200	Pacific Time (US & Canada)	FALSE
790	Chronic Pain Patients	Chronic Conditions	4	en	272	221	1025	238	41	0	2271	Queensland, Australia	36000	Brisbane	TRUE
791	Chronic Pain Patients	Chronic Conditions	4	en	271	237	3356	2371	355	0	110825	Las Vegas, NV	-25200	Pacific Time (US & Canada)	TRUE
792	Chronic Pain Patients	Chronic Conditions	4	en	269	236	1344	3502	22	0	3998	Wickham Hampshire uk	3600	London	TRUE
793	Chronic Pain Patients	Chronic Conditions	4	en	269	250	2473	4995	29	0	10468	Twitter/TwilightZone/Heartland	-18000	Central Time (US & Canada)	FALSE
794	Chronic Pain Patients	Chronic Conditions	4	en	269	238	1897	3390	131	0	675	Alberta, Canada	-21600	Mountain Time (US & Canada)	FALSE
795	Chronic Pain Patients	Chronic Conditions	4	en	266	238	9089	3347	405	0	5445		-25200	Pacific Time (US & Canada)	TRUE
796	Chronic Pain Patients	Chronic Conditions	4	en	262	238	519	1926	12	0	2417	Southington, Connecticut	-14400	Eastern Time (US & Canada)	TRUE
797	Chronic Pain Patients	Chronic Conditions	4	en	262	202	1656	1350	33	0	1864	NY, United States			TRUE
798	Chronic Pain Patients	Chronic Conditions	4	en	255	294	3344	3440	65	0	4199	North West England	3600	London	FALSE
799	Chronic Pain Patients	Chronic Conditions	4	en	250	236	941	3278	18	0	3910	Massachusetts, USA			TRUE
800	Chronic Pain Patients	Chronic Conditions	4	en	249	222	861	1451	38	0	17341	California	-25200	Pacific Time (US & Canada)	FALSE
801	Chronic Pain Patients	Chronic Conditions	4	en	249	232	979	2633	12	0	292	Las Vegas, NV			FALSE
802	Chronic Pain Patients	Chronic Conditions	4	en	248	216	1428	1279	39	0	4576	England, United Kingdom	3600	London	TRUE
803	Chronic Pain Patients	Chronic Conditions	4	en	247	299	7067	4510	271	0	23005	Farnham, Surrey	3600	London	FALSE
804	Chronic Pain Patients	Chronic Conditions	4	en	245	195	2048	1595	57	0	667	Augsburg, Germany/Bavaria			TRUE
805	Chronic Pain Patients	Chronic Conditions	4	en	245	201	1143	132	26	0	830	Ohio, USA			FALSE
806	Chronic Pain Patients	Chronic Conditions	4	en	244	207	1223	1783	50	0	2925	Florida, NY	-14400	Eastern Time (US & Canada)	TRUE
807	Chronic Pain Patients	Chronic Conditions	4	en	239	198	1379	1552	157	0	18544	Pontypridd, South Wales	3600	London	FALSE
808	Chronic Pain Patients	Chronic Conditions	4	en	239	257	3189	4925	13	0	410	Charleston, WV			TRUE
809	Chronic Pain Patients	Chronic Conditions	4	en	238	230	2510	2696	64	0	1634	Plainsboro NJ	-18000	Quito	FALSE
810	Chronic Pain Patients	Chronic Conditions	4	en	238	190	550	971	20	0	1143	Lincoln, England	-25200	Pacific Time (US & Canada)	FALSE
811	Chronic Pain Patients	Chronic Conditions	4	en	236	230	2037	3021	60	0	2756	Idaho			TRUE
812	Chronic Pain Patients	Chronic Conditions	4	en	236	215	842	2194	91	0	747	New York, USA			FALSE
813	Chronic Pain Patients	Chronic Conditions	4	en	234	222	1877	4999	42	0	702	Chattanooga, TN	-25200	Pacific Time (US & Canada)	FALSE
814	Chronic Pain Patients	Chronic Conditions	4	en	233	198	1597	1974	33	0	1596	Ireland	7200	Amsterdam	FALSE
815	Chronic Pain Patients	Chronic Conditions	4	en	232	280	1786	4071	58	0	3557		-14400	Eastern Time (US & Canada)	TRUE
816	Chronic Pain Patients	Chronic Conditions	4	en	228	200	1550	3570	76	0	6350	Sheridan, Wy			FALSE
817	Chronic Pain Patients	Chronic Conditions	4	en	228	182	3002	358	123	0	2562	Southwestern US	-25200	Pacific Time (US & Canada)	FALSE
818	Chronic Pain Patients	Chronic Conditions	4	en	227	185	1279	1035	35	0	16575	United States	-25200	Pacific Time (US & Canada)	FALSE
819	Chronic Pain Patients	Chronic Conditions	4	en	226	229	991	903	0	0	7170	Denver, CO	-21600	Mountain Time (US & Canada)	TRUE
820	Chronic Pain Patients	Chronic Conditions	4	en	226	214	3365	2690	127	0	13646	UK			FALSE
821	Chronic Pain Patients	Chronic Conditions	4	en	222	180	411	1124	9	0	306	United Kingdom			FALSE
822	Chronic Pain Patients	Chronic Conditions	4	en	221	196	6235	6357	166	0	32580	London, England	3600	London	TRUE
823	Chronic Pain Patients	Chronic Conditions	4	en	221	239	273	1050	59	0	1456	Washington, DC			FALSE
824	Chronic Pain Patients	Chronic Conditions	4	en	220	197	1002	1698	55	0	3891	USA			FALSE
825	Chronic Pain Patients	Chronic Conditions	4	en	219	191	488	1219	25	0	2747	Boston, MA	-25200	Pacific Time (US & Canada)	FALSE
826	Chronic Pain Patients	Chronic Conditions	4	en	218	265	2430	4448	61	0	2426	United States	-14400	Eastern Time (US & Canada)	FALSE
827	Chronic Pain Patients	Chronic Conditions	4	en	217	213	2324	3136	193	0	20083		7200	Madrid	FALSE
828	Chronic Pain Patients	Chronic Conditions	4	en	215	192	726	2382	32	0	4444	Worldwide	-21600	Mountain Time (US & Canada)	TRUE
829	Chronic Pain Patients	Chronic Conditions	4	en	215	164	3877	1877	95	0	2829	Canada	-14400	Eastern Time (US & Canada)	TRUE
830	Chronic Pain Patients	Chronic Conditions	4	en	214	216	1474	3573	5	0	573	Australasia			FALSE
831	Chronic Pain Patients	Chronic Conditions	4	en	213	214	1613	1751	46	0	7679	NYC			TRUE
832	Chronic Pain Patients	Chronic Conditions	4	nl	212	199	598	2453	15	0	2521	Amsterdam	7200	Amsterdam	TRUE
833	Chronic Pain Patients	Chronic Conditions	4	en	210	144	692	428	60	0	5213		-14400	Eastern Time (US & Canada)	TRUE
834	Chronic Pain Patients	Chronic Conditions	4	en	209	167	560	244	38	0	1952	Fibro Fog Land			TRUE
835	Chronic Pain Patients	Chronic Conditions	4	en	209	194	1598	976	78	0	2826	San Mateo, CA	-25200	Pacific Time (US & Canada)	FALSE
836	Chronic Pain Patients	Chronic Conditions	4	en-GB	209	280	624	1764	13	0	521	Scotland, United Kingdom			TRUE
837	Chronic Pain Patients	Chronic Conditions	4	en	207	167	546	1628	26	0	636	Lincoln, England	3600	London	FALSE
838	Chronic Pain Patients	Chronic Conditions	4	en	206	202	543	1953	16	0	63403	Dundee, Scotland			TRUE
839	Chronic Pain Patients	Chronic Conditions	4	en	206	169	814	758	29	0	2073	U.S.	-10800	Atlantic Time (Canada)	FALSE
840	Chronic Pain Patients	Chronic Conditions	4	en	206	218	1169	1094	66	0	29068	Space Coast Florida	-14400	Eastern Time (US & Canada)	FALSE
841	Chronic Pain Patients	Chronic Conditions	4	en	206	152	351	307	36	0	1700	USA	-18000	Central Time (US & Canada)	FALSE
842	Chronic Pain Patients	Chronic Conditions	4	en	205	179	1876	1321	57	0	3621	England, United Kingdom	3600	London	FALSE
843	Chronic Pain Patients	Chronic Conditions	4	en	203	0	2032	4982	53	0	6900	Florida, USA			FALSE
844	Chronic Pain Patients	Chronic Conditions	4	en	203	217	732	2215	21	0	972	Hull	7200	Amsterdam	TRUE
845	Chronic Pain Patients	Chronic Conditions	4	en	202	144	943	1723	56	0	3672		-14400	Eastern Time (US & Canada)	FALSE
846	Chronic Pain Patients	Chronic Conditions	4	en	201	157	963	1316	78	0	10133	San Luis Obispo, CA			TRUE
847	Chronic Pain Patients	Chronic Conditions	4	en	200	179	1229	1148	139	0	59355				FALSE
848	Chronic Pain Patients	Chronic Conditions	4	en	200	166	309	583	18	0	520		-10800	Atlantic Time (Canada)	TRUE
849	Chronic Pain Patients	Chronic Conditions	4	en	197	159	370	503	58	0	1319	Bethesda, MD	-25200	Pacific Time (US & Canada)	TRUE
850	Chronic Pain Patients	Chronic Conditions	4	en	196	169	995	1317	43	0	372	Dayton, OH	-14400	Eastern Time (US & Canada)	FALSE
851	Chronic Pain Patients	Chronic Conditions	4	en	195	141	368	912	25	0	2601	United States			TRUE
852	Chronic Pain Patients	Chronic Conditions	4	en	194	175	1512	2944	371	0	88254	San Antonio, Texas	-14400	Eastern Time (US & Canada)	TRUE
853	Chronic Pain Patients	Chronic Conditions	4	en	194	138	373	944	27	0	1926	South Carolina	-18000	Central Time (US & Canada)	TRUE
854	Chronic Pain Patients	Chronic Conditions	4	en	193	207	1594	4889	39	0	10957	Cecilia, LA			FALSE
855	Chronic Pain Patients	Chronic Conditions	4	en	193	167	11326	3542	72	0	3388		3600	Casablanca	FALSE
856	Chronic Pain Patients	Chronic Conditions	4	en	192	198	1073	1679	39	0	9198				FALSE
857	Chronic Pain Patients	Chronic Conditions	4	en	192	162	1385	1242	20	0	2977	Cheyenne, USA	-21600	Central America	FALSE
858	Chronic Pain Patients	Chronic Conditions	4	en	191	167	782	1055	54	0	4515	North East, uk	3600	Europe/London	FALSE
859	Chronic Pain Patients	Chronic Conditions	4	en	191	167	1508	3074	200	0	31916	United States	-14400	Eastern Time (US & Canada)	FALSE
860	Chronic Pain Patients	Chronic Conditions	4	en	189	211	3593	3579	70	0	9890	Seattle, WA			FALSE
861	Chronic Pain Patients	Chronic Conditions	4	en	189	158	632	1075	45	0	6208	Kansas, USA	-18000	Central Time (US & Canada)	TRUE
862	Chronic Pain Patients	Chronic Conditions	4	en	189	170	405	442	11	0	750	Worldwide.			TRUE
863	Chronic Pain Patients	Chronic Conditions	4	en	187	177	938	1806	34	0	2038	Atlanta, GA	-7200	Mid-Atlantic	TRUE
864	Chronic Pain Patients	Chronic Conditions	4	en	187	171	5557	2292	152	0	14597	Southern California	-25200	Pacific Time (US & Canada)	TRUE
865	Chronic Pain Patients	Chronic Conditions	4	en	187	192	1395	2482	30	0	1540		-14400	Eastern Time (US & Canada)	FALSE
866	Chronic Pain Patients	Chronic Conditions	4	en	186	153	1922	1276	63	0	5114	USA	-14400	Eastern Time (US & Canada)	FALSE
867	Chronic Pain Patients	Chronic Conditions	4	en	186	153	3057	3279	36	0	754				TRUE
868	Chronic Pain Patients	Chronic Conditions	4	en	184	192	1586	1431	106	0	14970	The Global Village	-25200	Pacific Time (US & Canada)	FALSE
869	Chronic Pain Patients	Chronic Conditions	4	en	183	156	1575	1732	135	0	9241	Australia	36000	Canberra	FALSE
870	Chronic Pain Patients	Chronic Conditions	4	en	182	171	690	1397	53	0	2366	Worldwide	-25200	Pacific Time (US & Canada)	FALSE
871	Chronic Pain Patients	Chronic Conditions	4	en	178	146	1745	3750	139	0	21441	Yonkers, NY			TRUE
872	Chronic Pain Patients	Chronic Conditions	4	en	176	135	803	517	66	0	10934	Memphis, TN			TRUE
873	Chronic Pain Patients	Chronic Conditions	4	en	175	166	1979	1879	28	0	594				FALSE
874	Chronic Pain Patients	Chronic Conditions	4	en	175	141	1371	2128	40	0	1699				FALSE
875	Chronic Pain Patients	Chronic Conditions	4	en	174	138	866	1254	21	0	2209	Michigan, USA			FALSE
876	Chronic Pain Patients	Chronic Conditions	4	en	174	131	2024	590	60	0	1732	California, USA	-25200	Arizona	TRUE
877	Chronic Pain Patients	Chronic Conditions	4	en	172	150	621	1611	24	0	1297	Metro-Detroit	-14400	Eastern Time (US & Canada)	TRUE
878	Chronic Pain Patients	Chronic Conditions	4	en	171	159	394	1939	5	0	725	New Mexico			TRUE
879	Chronic Pain Patients	Chronic Conditions	4	en	171	143	1135	1442	47	0	1985	Ireland	3600	Dublin	FALSE
880	Chronic Pain Patients	Chronic Conditions	4	en	171	139	454	675	113	0	1561	Bethesda, MD	-14400	Eastern Time (US & Canada)	TRUE
881	Chronic Pain Patients	Chronic Conditions	4	en	170	139	325	2201	22	0	4004	Long Beach, CA	-25200	Pacific Time (US & Canada)	FALSE
882	Chronic Pain Patients	Chronic Conditions	4	en	170	190	2811	4124	22	0	521	Harrow, England	3600	London	TRUE
883	Chronic Pain Patients	Chronic Conditions	4	en	170	168	1155	2229	42	0	8375	East Dulwich	3600	London	FALSE
884	Chronic Pain Patients	Chronic Conditions	4	en	170	159	2599	2658	120	0	40873	Tabernas, España			TRUE
885	Chronic Pain Patients	Chronic Conditions	4	en	169	120	574	897	36	0	14692	Erie, CO	-21600	Mountain Time (US & Canada)	FALSE
886	Chronic Pain Patients	Chronic Conditions	4	en	168	130	341	224	22	0	1575	Ohio, USA	-14400	Eastern Time (US & Canada)	FALSE
887	Chronic Pain Patients	Chronic Conditions	4	en	168	131	1301	1085	113	0	24281	Zebra Dazzle(=herd), S.W. UK	3600	London	FALSE
888	Chronic Pain Patients	Chronic Conditions	4	en	167	124	1060	165	43	0	4028	Florida, USA			FALSE
889	Chronic Pain Patients	Chronic Conditions	4	en	167	153	5673	5523	100	0	18360	UK	3600	London	FALSE
890	Chronic Pain Patients	Chronic Conditions	4	en	166	137	924	2465	56	0	24302	Washington State			FALSE
891	Chronic Pain Patients	Chronic Conditions	4	en	165	94	482	444	7	0	169	South Miami, FL	-14400	Eastern Time (US & Canada)	FALSE
892	Chronic Pain Patients	Chronic Conditions	4	en	165	137	1460	1011	79	0	20118	Orlando, Florida			TRUE
893	Chronic Pain Patients	Chronic Conditions	4	en	164	168	687	1232	53	0	3478	Long Island, NY			TRUE
894	Chronic Pain Patients	Chronic Conditions	4	en	163	130	742	1259	60	0	5410	Virginia Beach, Virginia	-14400	Eastern Time (US & Canada)	FALSE
895	Chronic Pain Patients	Chronic Conditions	4	en	163	138	571	651	30	0	609	Halifax, Nova Scotia			FALSE
896	Chronic Pain Patients	Chronic Conditions	4	en	163	154	708	874	83	0	2587	Denver, Colorado			FALSE
897	Chronic Pain Patients	Chronic Conditions	4	en	162	151	3884	1884	162	0	11909	Scottsbluff, NE	-21600	Mountain Time (US & Canada)	FALSE
898	Chronic Pain Patients	Chronic Conditions	4	en	162	143	1114	3067	17	0	2386	Loyal #Bostonian now So. AZ	-25200	Arizona	TRUE
899	Chronic Pain Patients	Chronic Conditions	4	en	161	122	1055	628	26	0	751	Cass City MI	-14400	Eastern Time (US & Canada)	FALSE
900	Chronic Pain Patients	Chronic Conditions	4	en	160	147	1935	2775	54	0	37051	Edinburgh			TRUE
901	Chronic Pain Patients	Chronic Conditions	4	en	160	116	1139	1073	88	0	10716	Houston	-18000	America/Chicago	TRUE
902	Chronic Pain Patients	Chronic Conditions	4	en	159	116	299	304	19	0	308	Minnesota, USA			FALSE
903	Chronic Pain Patients	Chronic Conditions	4	en	159	149	4640	2747	91	0	12802	Worldwide	-14400	Eastern Time (US & Canada)	TRUE
904	Chronic Pain Patients	Chronic Conditions	4	en	158	131	579	963	29	0	1109		-25200	Pacific Time (US & Canada)	FALSE
905	Chronic Pain Patients	Chronic Conditions	4	en	158	144	779	1213	56	0	9060	Florida, USA	-14400	Eastern Time (US & Canada)	FALSE
906	Chronic Pain Patients	Chronic Conditions	4	en	158	131	1023	1513	38	0	6251	St Albans, Hertfordshire. UK.	3600	London	TRUE
907	Chronic Pain Patients	Chronic Conditions	4	en	158	162	2221	1643	137	0	11159	Montpellier, France	-25200	Pacific Time (US & Canada)	TRUE
908	Chronic Pain Patients	Chronic Conditions	4	en	157	117	2692	2409	36	0	591	New Zealand	43200	Wellington	FALSE
909	Chronic Pain Patients	Chronic Conditions	4	en	156	132	1325	1632	51	0	3554	Detroit Metro Area	-14400	Eastern Time (US & Canada)	FALSE
910	Chronic Pain Patients	Chronic Conditions	4	en	156	178	1364	1307	33	0	7490	Royston, Herts	3600	London	FALSE
911	Chronic Pain Patients	Chronic Conditions	4	en	155	135	1361	5001	11	0	2137	Virginia	-14400	Eastern Time (US & Canada)	FALSE
912	Chronic Pain Patients	Chronic Conditions	4	en	155	137	539	977	18	0	2194	Beautiful CATSKILLS NEW YORK	-14400	America/New_York	TRUE
913	Chronic Pain Patients	Chronic Conditions	4	en	155	154	3911	4338	0	0	37478	Evansville, IN (37.967918,-87.	-18000	Central Time (US & Canada)	TRUE
914	Chronic Pain Patients	Chronic Conditions	4	es	153	137	3381	3057	75	0	7225	Spanish/English			FALSE
915	Chronic Pain Patients	Chronic Conditions	4	nl	152	133	854	681	38	0	4512	Drenthe, Netherlands			FALSE
916	Chronic Pain Patients	Chronic Conditions	4	en	150	134	3485	2354	65	0	2172		-14400	Eastern Time (US & Canada)	FALSE
917	Chronic Pain Patients	Chronic Conditions	4	en	148	104	683	1322	25	0	2059	Colorado	-18000	Central Time (US & Canada)	FALSE
918	Chronic Pain Patients	Chronic Conditions	4	en	146	167	3130	4996	226	0	20050	United States	-14400	Eastern Time (US & Canada)	TRUE
919	Chronic Pain Patients	Chronic Conditions	4	en	146	165	3750	3576	183	0	20785	Chicago, Ill.	-18000	Central Time (US & Canada)	TRUE
920	Chronic Pain Patients	Chronic Conditions	4	en	146	111	1777	529	52	0	5689	United Kingdom	7200	Amsterdam	TRUE
921	Chronic Pain Patients	Chronic Conditions	4	en	146	113	443	1254	13	0	488	La Porte, IN			FALSE
922	Chronic Pain Patients	Chronic Conditions	4	en	145	126	2047	2199	31	0	1284	Atlanta Ga			TRUE
923	Chronic Pain Patients	Chronic Conditions	4	en	145	0	864	1450	20	0	9012				TRUE
924	Chronic Pain Patients	Chronic Conditions	4	en	145	129	2638	1197	49	0	1524	Greenwich, CT	-25200	Pacific Time (US & Canada)	TRUE
925	Chronic Pain Patients	Chronic Conditions	4	en	143	119	7607	5124	39	0	8085				FALSE
926	Chronic Pain Patients	Chronic Conditions	4	en	141	105	531	1231	9	0	144	USA			FALSE
927	Chronic Pain Patients	Chronic Conditions	4	en	141	107	301	243	22	0	1181				FALSE
928	Chronic Pain Patients	Chronic Conditions	4	en	141	99	344	526	27	0	2047				FALSE
929	Chronic Pain Patients	Chronic Conditions	4	en	141	112	502	2437	42	0	2329	Sunshine Coast BC	-25200	Pacific Time (US & Canada)	FALSE
930	Chronic Pain Patients	Chronic Conditions	4	en	141	117	290	452	10	0	238	Burlington			TRUE
931	Chronic Pain Patients	Chronic Conditions	4	en	140	139	264	2138	2	0	248				TRUE
932	Chronic Pain Patients	Chronic Conditions	4	en	139	119	428	509	19	0	2287	Sunny Florida USA	-18000	Quito	TRUE
933	Chronic Pain Patients	Chronic Conditions	4	en	139	124	465	2328	5	0	2442	Denver,Pennsylvania	-14400	Eastern Time (US & Canada)	TRUE
934	Chronic Pain Patients	Chronic Conditions	4	en	139	0	459	1410	12	0	2487	not so sunny scotland ☔️			TRUE
935	Chronic Pain Patients	Chronic Conditions	4	en	139	117	723	2274	24	0	6928	Frisco, TX	-18000	Central Time (US & Canada)	FALSE
936	Chronic Pain Patients	Chronic Conditions	4	en	137	166	3465	3013	145	0	29515	Leeds, UK	7200	Amsterdam	TRUE
937	Chronic Pain Patients	Chronic Conditions	4	en	137	97	353	678	16	0	1534	All Hands on Deck			FALSE
938	Chronic Pain Patients	Chronic Conditions	4	en	137	97	1099	972	152	0	24030	Fareham Hampshire UK	3600	London	TRUE
939	Chronic Pain Patients	Chronic Conditions	4	en	136	92	717	340	7	0	251	Chicagoland			FALSE
940	Chronic Pain Patients	Chronic Conditions	4	en	136	118	594	538	55	0	868	Bethesda, MD			TRUE
941	Chronic Pain Patients	Chronic Conditions	4	en	135	103	216	315	11	0	3269	Spring Hill, FL			TRUE
942	Chronic Pain Patients	Chronic Conditions	4	en	135	113	1385	2221	46	0	4007	Florida	-14400	Eastern Time (US & Canada)	FALSE
943	Chronic Pain Patients	Chronic Conditions	4	en	135	95	615	104	59	0	35437	Connecticut	-14400	Eastern Time (US & Canada)	TRUE
944	Chronic Pain Patients	Chronic Conditions	4	en	134	123	1321	1390	111	0	12072	Yert, Tennessee	-18000	Central Time (US & Canada)	FALSE
945	Chronic Pain Patients	Chronic Conditions	4	en	133	105	1196	845	69	0	38860		-10800	Atlantic Time (Canada)	TRUE
946	Chronic Pain Patients	Chronic Conditions	4	en	133	115	605	1900	9	0	880	Smallburgh	7200	Amsterdam	FALSE
947	Chronic Pain Patients	Chronic Conditions	4	en	132	93	201	311	19	0	2578	Minnesota, USA			FALSE
948	Chronic Pain Patients	Chronic Conditions	4	en	132	176	4234	4689	122	0	3466	Stratford, CT	-18000	Central Time (US & Canada)	FALSE
949	Chronic Pain Patients	Chronic Conditions	4	en	132	124	4919	3100	125	0	4398	Minneapolis, MN	-18000	Central Time (US & Canada)	FALSE
950	Chronic Pain Patients	Chronic Conditions	4	en	131	97	1288	457	49	0	5265	United Kingdom			FALSE
951	Chronic Pain Patients	Chronic Conditions	4	en	130	142	2369	2365	104	0	568	Canada	-14400	Eastern Time (US & Canada)	FALSE
952	Chronic Pain Patients	Chronic Conditions	4	en	129	81	249	189	37	0	4198	Pittsburgh	-14400	Eastern Time (US & Canada)	FALSE
953	Chronic Pain Patients	Chronic Conditions	4	en	129	105	426	1423	10	0	1512	South Carolina	-14400	Eastern Time (US & Canada)	TRUE
954	Chronic Pain Patients	Chronic Conditions	4	en	128	124	1193	2138	89	0	10039	Sunny Florida	-14400	Eastern Time (US & Canada)	TRUE
955	Chronic Pain Patients	Chronic Conditions	4	en	127	105	2573	4526	122	0	16236	iPhone: 50.990265,-1.296204	3600	Europe/London	TRUE
956	Chronic Pain Patients	Chronic Conditions	4	en	125	103	599	1248	25	0	12964				TRUE
957	Chronic Pain Patients	Chronic Conditions	4	en	125	102	905	1625	42	0	1847	Tennessee, USA			FALSE
958	Chronic Pain Patients	Chronic Conditions	4	en	125	152	985	1075	35	0	132	Texas			FALSE
959	Chronic Pain Patients	Chronic Conditions	4	en	124	103	1513	2681	27	0	651	UK	3600	London	FALSE
960	Chronic Pain Patients	Chronic Conditions	4	en	123	91	605	1318	19	0	1857	Brentford, Middlesex	3600	London	TRUE
961	Chronic Pain Patients	Chronic Conditions	4	en	123	94	182	270	4	0	127	New Hampshire, USA	-14400	Eastern Time (US & Canada)	FALSE
962	Chronic Pain Patients	Chronic Conditions	4	en	122	705	4264	3423	167	0	60764	Canada	-14400	Eastern Time (US & Canada)	FALSE
963	Chronic Pain Patients	Chronic Conditions	4	en	122	135	948	2206	55	0	2396	Peterborough, England			TRUE
964	Chronic Pain Patients	Chronic Conditions	4	en	121	126	1426	2524	58	0	1999	Delaware, USA			FALSE
965	Chronic Pain Patients	Chronic Conditions	4	en	121	94	224	429	11	0	116				FALSE
966	Chronic Pain Patients	Chronic Conditions	4	en	121	94	524	786	14	0	479	Rio Rancho NM			TRUE
967	Chronic Pain Patients	Chronic Conditions	4	en	120	111	823	1575	19	0	6195	My Bed, Southampton, Marchwood	3600	London	TRUE
968	Chronic Pain Patients	Chronic Conditions	4	es	120	101	2874	1652	173	0	44970	Donde no de el sol	7200	Madrid	FALSE
969	Chronic Pain Patients	Chronic Conditions	4	en	120	83	1043	1431	26	0	2497				FALSE
970	Chronic Pain Patients	Chronic Conditions	4	en	120	86	232	706	3	0	51	psoriaisisskincare at Etsy.com			FALSE
971	Chronic Pain Patients	Chronic Conditions	4	en	120	82	555	452	35	0	2131	Cincinnati, OH			FALSE
972	Chronic Pain Patients	Chronic Conditions	4	en	119	113	1477	1455	110	0	10300	South Wales, Britain	7200	Amsterdam	FALSE
973	Chronic Pain Patients	Chronic Conditions	4	en	118	75	3942	1256	152	0	109959	IN, StL, SoCal, FL, fog	-21600	Mountain Time (US & Canada)	FALSE
974	Chronic Pain Patients	Chronic Conditions	4	en	116	94	849	1437	34	0	1005	Philadelphia	-10800	Atlantic Time (Canada)	FALSE
975	Chronic Pain Patients	Chronic Conditions	4	en	114	87	456	531	66	0	13690	Northeast Ohio			FALSE
976	Chronic Pain Patients	Chronic Conditions	4	en	113	92	3800	1872	86	0	8216	United States	-25200	Pacific Time (US & Canada)	FALSE
977	Chronic Pain Patients	Chronic Conditions	4	en	112	84	1359	916	112	0	56505	IL	-25200	Pacific Time (US & Canada)	FALSE
978	Chronic Pain Patients	Chronic Conditions	4	en	111	0	1172	2000	35	0	1586				FALSE
979	Chronic Pain Patients	Chronic Conditions	4	en	111	86	844	479	32	0	4642				FALSE
980	Chronic Pain Patients	Chronic Conditions	4	en	109	91	314	487	26	0	1890	Arkansas, USA			FALSE
981	Chronic Pain Patients	Chronic Conditions	4	en	109	85	661	1929	10	0	391				FALSE
982	Chronic Pain Patients	Chronic Conditions	4	en	108	80	290	2311	16	0	1230	Oklahoma			TRUE
983	Chronic Pain Patients	Chronic Conditions	4	en	108	91	394	825	53	0	2111	FL,USA	19800	Chennai	FALSE
984	Chronic Pain Patients	Chronic Conditions	4	en	108	112	1284	2537	52	0	7416	Virginia, USA	-14400	Eastern Time (US & Canada)	FALSE
985	Chronic Pain Patients	Chronic Conditions	4	en	108	69	421	206	16	0	724	UK			FALSE
986	Chronic Pain Patients	Chronic Conditions	4	en	108	67	1313	1341	50	0	7447	ÜT: 28.66016,-81.367332	-14400	Eastern Time (US & Canada)	FALSE
987	Chronic Pain Patients	Chronic Conditions	4	en	108	111	1009	2155	72	0	4023				TRUE
988	Chronic Pain Patients	Chronic Conditions	4	en	107	73	518	894	22	0	223	Medford, NJ	-25200	Pacific Time (US & Canada)	FALSE
989	Chronic Pain Patients	Chronic Conditions	4	en	107	68	2116	1195	81	0	3532	Worldwide	-18000	Central Time (US & Canada)	TRUE
990	Chronic Pain Patients	Chronic Conditions	4	en	105	91	603	1278	13	0	306	New Haven	-18000	Quito	TRUE
991	Chronic Pain Patients	Chronic Conditions	4	en	105	86	462	686	66	0	9338				TRUE
992	Chronic Pain Patients	Chronic Conditions	4	en	103	68	339	641	21	0	1010	Wapakoneta, OH			FALSE
993	Chronic Pain Patients	Chronic Conditions	4	en	103	10	1050	1138	62	0	26165				TRUE
994	Chronic Pain Patients	Chronic Conditions	4	en	102	64	897	600	165	0	16508	Aberdeenshire, Scotland	7200	Amsterdam	FALSE
995	Chronic Pain Patients	Chronic Conditions	4	en	102	82	3932	1246	62	0	10144	Worldwide	3600	London	FALSE
996	Chronic Pain Patients	Chronic Conditions	4	en	102	89	1779	3843	137	0	33613	Llangennech, Llanelli, Wales			TRUE
997	Chronic Pain Patients	Chronic Conditions	4	en	101	77	203	1309	19	0	2136	Georgia, USA			FALSE
998	Chronic Pain Patients	Chronic Conditions	4	en	100	167	2917	3017	149	0	8396	Northern Ireland	3600	London	TRUE
999	Chronic Pain Patients	Chronic Conditions	4	en	100	70	346	104	17	0	716	California, USA	-25200	Pacific Time (US & Canada)	FALSE
1000	Chronic Pain Patients	Chronic Conditions	4	en	99	103	716	718	16	0	1812	Birmingham UK	3600	London	TRUE
1001	Chronic Pain Patients	Chronic Conditions	4	en	99	78	323	470	46	0	602	Washington, DC			FALSE
1002	Chronic Pain Patients	Chronic Conditions	4	en	99	57	5145	5016	158	0	6870	Dallas, Texas	-18000	Central Time (US & Canada)	FALSE
1003	Chronic Pain Patients	Chronic Conditions	4	en-GB	98	59	1933	703	167	0	52770				TRUE
1004	Chronic Pain Patients	Chronic Conditions	4	en	98	84	1151	2118	30	0	20097	Scotland, North Korea.			FALSE
1005	Chronic Pain Patients	Chronic Conditions	4	en	98	68	597	3895	25	0	447	California, USA			FALSE
1006	Chronic Pain Patients	Chronic Conditions	4	en	98	77	281	525	7	0	5606				FALSE
1007	Chronic Pain Patients	Chronic Conditions	4	en	97	139	2206	4176	50	0	7833				FALSE
1008	Chronic Pain Patients	Chronic Conditions	4	en	97	67	323	229	26	0	933	England, United Kingdom	3600	London	FALSE
1009	Chronic Pain Patients	Chronic Conditions	4	en	96	67	224	1686	10	0	1451				TRUE
1010	Chronic Pain Patients	Chronic Conditions	4	en	96	63	166	160	17	0	601	Somewhere on the East Coast.	-25200	Pacific Time (US & Canada)	FALSE
1011	Chronic Pain Patients	Chronic Conditions	4	en	96	80	1967	1915	72	0	6650	Colchester, UK	3600	London	FALSE
1012	Chronic Pain Patients	Chronic Conditions	4	en	95	69	1024	2293	121	0	29060	Newfoundland & Labrador	-9000	Newfoundland	TRUE
1013	Chronic Pain Patients	Chronic Conditions	4	en	95	94	743	620	15	0	1461				FALSE
1014	Chronic Pain Patients	Chronic Conditions	4	en	94	85	1226	368	53	0	8586	Lyme Steals, God Heals.			TRUE
1015	Chronic Pain Patients	Chronic Conditions	4	en-gb	92	58	1066	645	78	0	15970	Canada			FALSE
1016	Chronic Pain Patients	Chronic Conditions	4	en	92	54	926	534	253	0	35170	Milky Way	-14400	Eastern Time (US & Canada)	FALSE
1017	Chronic Pain Patients	Chronic Conditions	4	en	91	70	162	557	7	0	294	Lakewood, OH	-14400	Eastern Time (US & Canada)	TRUE
1018	Chronic Pain Patients	Chronic Conditions	4	en	90	0	312	565	0	0	3962	Wisconsin, USA	-18000	Central Time (US & Canada)	FALSE
1019	Chronic Pain Patients	Chronic Conditions	4	en	90	56	379	509	18	0	4322	Cramlington, England	-25200	Pacific Time (US & Canada)	TRUE
1020	Chronic Pain Patients	Chronic Conditions	4	en	90	0	239	787	6	0	493	Canada			FALSE
1021	Chronic Pain Patients	Chronic Conditions	4	en	89	60	201	201	16	0	218				FALSE
1022	Chronic Pain Patients	Chronic Conditions	4	en	88	62	572	436	30	0	1778	England, United Kingdom			FALSE
1023	Chronic Pain Patients	Chronic Conditions	4	en	87	62	306	301	0	0	6271	Trinidad & Tobago	-39600	International Date Line West	TRUE
1024	Chronic Pain Patients	Chronic Conditions	4	en	87	61	166	658	16	0	2340	Earth			FALSE
1025	Chronic Pain Patients	Chronic Conditions	4	en-gb	86	68	514	817	12	0	596	Alberta, Canada			FALSE
1026	Chronic Pain Patients	Chronic Conditions	4	en	86	61	374	418	14	0	95	ZebraTown	-18000	Central Time (US & Canada)	FALSE
1027	Chronic Pain Patients	Chronic Conditions	4	en	85	71	810	1776	18	0	3204	Cheltenham, Gloucestershire.	3600	London	TRUE
1028	Chronic Pain Patients	Chronic Conditions	4	en	85	69	233	615	5	0	10888	JAPAN	28800	Irkutsk	FALSE
1029	Chronic Pain Patients	Chronic Conditions	4	en	85	62	436	871	7	0	391	Glasgow, Scotland			FALSE
1030	Chronic Pain Patients	Chronic Conditions	4	en	85	70	291	427	23	0	918	UK	7200	Amsterdam	FALSE
1031	Chronic Pain Patients	Chronic Conditions	4	en	84	70	397	432	143	0	18200				FALSE
1032	Chronic Pain Patients	Chronic Conditions	4	en	83	60	303	465	33	0	1363	Minneapolis, MN	-18000	America/Chicago	FALSE
1033	Chronic Pain Patients	Chronic Conditions	4	en	83	66	540	576	27	0	781				FALSE
1034	Chronic Pain Patients	Chronic Conditions	4	en	83	57	1183	2314	80	0	24812	Brazil - Orlando, FL	-14400	Eastern Time (US & Canada)	FALSE
1035	Chronic Pain Patients	Chronic Conditions	4	en	83	47	210	463	16	0	507	Australia	36000	Sydney	FALSE
1036	Chronic Pain Patients	Chronic Conditions	4	es	82	44	906	485	54	0	43798	Fibrolandia	-18000	Central Time (US & Canada)	FALSE
1037	Chronic Pain Patients	Chronic Conditions	4	en	82	55	590	814	13	0	679	CA			TRUE
1038	Chronic Pain Patients	Chronic Conditions	4	en	82	50	196	135	9	0	145	New Jersey, USA	-25200	Pacific Time (US & Canada)	FALSE
1039	Chronic Pain Patients	Chronic Conditions	4	en	81	54	337	835	23	0	795	Xalapa, Veracruz de Ignacio de la Llave			FALSE
1040	Chronic Pain Patients	Chronic Conditions	4	en	80	62	937	1693	16	0	821	UK	7200	Amsterdam	FALSE
1041	Chronic Pain Patients	Chronic Conditions	4	en	80	51	760	381	27	0	1286	The Pelvic Floor	-25200	Pacific Time (US & Canada)	FALSE
1042	Chronic Pain Patients	Chronic Conditions	4	en	79	0	1134	2870	62	0	4204	Australia			FALSE
1043	Chronic Pain Patients	Chronic Conditions	4	en	79	41	235	146	41	0	2725	Melbourne			FALSE
1044	Chronic Pain Patients	Chronic Conditions	4	en	79	76	763	488	171	0	12801	Southwest Detroit, Michigan US	-14400	Eastern Time (US & Canada)	FALSE
1045	Chronic Pain Patients	Chronic Conditions	4	en	77	401	2582	4984	228	0	4788		-14400	Eastern Time (US & Canada)	FALSE
1046	Chronic Pain Patients	Chronic Conditions	4	en	76	70	2402	4974	45	0	13619	U.K.	3600	London	FALSE
1047	Chronic Pain Patients	Chronic Conditions	4	en	76	79	599	875	35	0	2661	Fighting Lyme Disease in Ohio			TRUE
1048	Chronic Pain Patients	Chronic Conditions	4	en	76	43	1493	1884	99	0	18273				TRUE
1049	Chronic Pain Patients	Chronic Conditions	4	en	75	59	1031	1235	67	0	15028	Leicestershire,England,UK			TRUE
1050	Chronic Pain Patients	Chronic Conditions	4	en	75	55	602	851	30	0	8442	Paisley,Scotland	3600	Edinburgh	TRUE
1051	Chronic Pain Patients	Chronic Conditions	4	en	75	61	455	842	24	0	2158	Maple Glen, PA	-14400	America/New_York	TRUE
1052	Chronic Pain Patients	Chronic Conditions	4	en	75	420	4501	4909	155	0	21762	Bolton/Leeds/Manchester, UK	3600	London	TRUE
1053	Chronic Pain Patients	Chronic Conditions	4	en	75	344	3132	1653	26	0	2298	United States	-18000	Central Time (US & Canada)	TRUE
1054	Chronic Pain Patients	Chronic Conditions	4	en	75	93	549	1979	15	0	659				FALSE
1055	Chronic Pain Patients	Chronic Conditions	4	en	75	250	1147	3102	25	0	647	San Francisco Bay Area	-25200	Pacific Time (US & Canada)	TRUE
1056	Chronic Pain Patients	Chronic Conditions	4	en	74	42	330	916	22	0	2379	Indiana, USA #NWI	-18000	Central Time (US & Canada)	FALSE
1057	Chronic Pain Patients	Chronic Conditions	4	en	74	47	329	343	19	0	12416	Eindhoven	7200	Amsterdam	TRUE
1058	Chronic Pain Patients	Chronic Conditions	4	en	73	569	2920	4428	130	0	54868	Finland	10800	Athens	FALSE
1059	Chronic Pain Patients	Chronic Conditions	4	en	73	46	739	1148	151	0	3608				TRUE
1060	Chronic Pain Patients	Chronic Conditions	4	en	72	53	147	280	12	0	494				FALSE
1061	Chronic Pain Patients	Chronic Conditions	4	en	69	71	1087	1714	21	0	5878	❤Bubble of Love The UK❤	3600	London	TRUE
1062	Chronic Pain Patients	Chronic Conditions	4	en	69	589	2656	2526	350	0	15012	Bethesda, MD	-14400	Eastern Time (US & Canada)	TRUE
1063	Chronic Pain Patients	Chronic Conditions	4	en	69	44	117	316	5	0	562				TRUE
1064	Chronic Pain Patients	Chronic Conditions	4	en	68	52	229	596	3	0	58	Minnesota	-21600	Mountain Time (US & Canada)	FALSE
1065	Chronic Pain Patients	Chronic Conditions	4	en	68	41	305	214	3	0	229				FALSE
1066	Chronic Pain Patients	Chronic Conditions	4	en	65	31	635	588	45	0	8642	Europe	3600	London	TRUE
1067	Chronic Pain Patients	Chronic Conditions	4	es	64	37	2265	1537	62	0	5972	San Juan de Aznalfarache	7200	Europe/Madrid	TRUE
1068	Chronic Pain Patients	Chronic Conditions	4	it	62	45	727	1925	0	0	23672		7200	Ljubljana	TRUE
1069	Chronic Pain Patients	Chronic Conditions	4	en	62	50	652	1047	18	0	809	Windsor, Canada	-25200	Pacific Time (US & Canada)	TRUE
1070	Chronic Pain Patients	Chronic Conditions	4	en	62	71	829	1610	81	0	6772		10800	Moscow	FALSE
1071	Chronic Pain Patients	Chronic Conditions	4	es	61	50	1779	3663	88	0	64712	Buenos Aires, Argentina	-14400	Santiago	TRUE
1072	Chronic Pain Patients	Chronic Conditions	4	en	60	109	1106	4902	18	0	2466	New Zealand	43200	Auckland	FALSE
1073	Chronic Pain Patients	Chronic Conditions	4	en	59	297	13876	3860	37	0	961	Cardiff, Wales	3600	London	TRUE
1074	Chronic Pain Patients	Chronic Conditions	4	en	59	44	574	1209	42	0	5120	New Westminster, Canada	-25200	Pacific Time (US & Canada)	TRUE
1075	Chronic Pain Patients	Chronic Conditions	4	en	59	32	119	151	4	0	193	Richmond, VA			FALSE
1076	Chronic Pain Patients	Chronic Conditions	4	en	57	55	832	972	16	0	2040	Madison, WI, USA			FALSE
1077	Chronic Pain Patients	Chronic Conditions	4	en	53	425	4755	3389	95	0	1885	Tampa, FL			TRUE
1078	Chronic Pain Patients	Chronic Conditions	4	en	53	3	620	1543	26	0	3199	Where the hugs are ({})			TRUE
1079	Chronic Pain Patients	Chronic Conditions	4	en	53	22	1573	562	13	0	272	New York, NY	-14400	Eastern Time (US & Canada)	FALSE
1080	Chronic Pain Patients	Chronic Conditions	4	en	53	59	946	1406	53	0	11660	Way Down South			TRUE
1081	Chronic Pain Patients	Chronic Conditions	4	en	52	30	644	1667	21	0	3540	England, UK			FALSE
1082	Chronic Pain Patients	Chronic Conditions	4	en	52	182	8081	8166	217	0	20120	Amid thousands of loose photos	-14400	Eastern Time (US & Canada)	FALSE
1083	Chronic Pain Patients	Chronic Conditions	4	en	51	26	383	988	7	0	2963	New Jersey, USA			FALSE
1084	Chronic Pain Patients	Chronic Conditions	4	en	51	6561	1628	2280	96	0	8297	Wisconsin	-18000	Central Time (US & Canada)	FALSE
1085	Chronic Pain Patients	Chronic Conditions	4	en	51	236	2570	2562	96	0	52949	Florida	-14400	Eastern Time (US & Canada)	TRUE
1086	Chronic Pain Patients	Chronic Conditions	4	en	50	93	1075	2955	94	0	11211	Texas | Proud Idahoan	-18000	Central Time (US & Canada)	TRUE
1087	Chronic Pain Patients	Chronic Conditions	4	en	49	274	489	1531	7	0	626		-25200	Pacific Time (US & Canada)	FALSE
1088	Chronic Pain Patients	Chronic Conditions	4	en	48	21	15062	9237	65	0	10644	London,Uk	7200	Amsterdam	TRUE
1089	Chronic Pain Patients	Chronic Conditions	4	en	46	236	137671	89929	367	0	17280	Spain	-14400	Eastern Time (US & Canada)	TRUE
1090	Chronic Pain Patients	Chronic Conditions	4	en	46	25	423	1548	18	0	16588	Elmwood Park, IL	-14400	Eastern Time (US & Canada)	FALSE
1091	Chronic Pain Patients	Chronic Conditions	4	en	41	164	1766	4972	33	0	7049	Arizona, USA			TRUE
1092	Chronic Pain Patients	Chronic Conditions	4	en	40	245	524	931	39	0	868	United States	-18000	Central Time (US & Canada)	TRUE
1093	Chronic Pain Patients	Chronic Conditions	4	en-gb	37	485	3864	693	130	0	5780	Sussex, United Kingdom	3600	London	FALSE
1094	Chronic Pain Patients	Chronic Conditions	4	en	36	0	668	2150	37	0	2413	Cambridge, MA			TRUE
1095	Chronic Pain Patients	Chronic Conditions	4	en	35	315	2960	2433	113	0	2997	London, UK	10800	Athens	FALSE
1096	Chronic Pain Patients	Chronic Conditions	4	en	35	342	2070	283	41	0	1867				TRUE
1097	Chronic Pain Patients	Chronic Conditions	4	en	35	34	423	1817	7	0	1239				TRUE
1098	Chronic Pain Patients	Chronic Conditions	4	en	34	246	2161	4634	41	0	629	Birmingham, England	3600	Dublin	FALSE
1099	Chronic Pain Patients	Chronic Conditions	4	en	32	91	393	610	28	0	4012	new england	-10800	Atlantic Time (Canada)	FALSE
1100	Chronic Pain Patients	Chronic Conditions	4	en	32	187	2657	2509	53	0	3913	USA	-14400	Eastern Time (US & Canada)	FALSE
1101	Chronic Pain Patients	Chronic Conditions	4	en	32	193	1853	3154	51	0	5684	Leicestershire, UK	3600	London	TRUE
1102	Chronic Pain Patients	Chronic Conditions	4	en	31	174	795	942	23	0	1164	Chicago, IL	28800	Irkutsk	FALSE
1103	Chronic Pain Patients	Chronic Conditions	4	en	27	123	1266	658	20	0	705	Chicago, IL	-25200	Pacific Time (US & Canada)	TRUE
1104	Chronic Pain Patients	Chronic Conditions	4	en	25	182	1476	943	47	0	4022	Derby, England	3600	Casablanca	FALSE
1105	Chronic Pain Patients	Chronic Conditions	4	en	24	126	2482	784	66	0	8292	Norwich	3600	London	TRUE
1106	Chronic Pain Patients	Chronic Conditions	4	en	21	4	440	703	11	0	9190	Chateauguay, Quebec	-18000	Central Time (US & Canada)	TRUE
1107	Chronic Pain Patients	Chronic Conditions	4	en	19	93	238	1063	23	0	485	Cambridge, MA			FALSE
1108	Chronic Pain Patients	Chronic Conditions	4	en	18	0	2332	1677	5	0	315	Lincoln, England			FALSE
1109	Chronic Pain Patients	Chronic Conditions	4	en	11	0	2086	4972	4	0	162	Crestline, OH			FALSE
1110	Chronic Pain Patients	Chronic Conditions	4	en	4	19	1625	2914	26	0	4998		3600	London	FALSE
1111	Chronic Pain Patients	Engaged Patients	5	en	1704	1261	10321	8751	331	0	22851	Alabama	-14400	Eastern Time (US & Canada)	TRUE
1112	Chronic Pain Patients	Engaged Patients	5	en	1688	1049	43756	37914	1852	0	87569	Orange County, CA	-25200	Pacific Time (US & Canada)	FALSE
1113	Chronic Pain Patients	Engaged Patients	5	en	1493	5093	15421	13756	424	0	118145	Edmonton, Alberta, Canada	-21600	Mountain Time (US & Canada)	FALSE
1114	Chronic Pain Patients	Engaged Patients	5	en	1380	1087	54334	18407	1026	0	217124	www.science-sense.healthcare	3600	London	FALSE
1115	Chronic Pain Patients	Engaged Patients	5	en	1300	823	103451	75501	721	0	2799				FALSE
1116	Chronic Pain Patients	Engaged Patients	5	en	1217	1277	12414	11825	256	0	21341	SoCal	-25200	Pacific Time (US & Canada)	TRUE
1117	Chronic Pain Patients	Engaged Patients	5	en	1198	1338	12193	11125	418	0	35317	Oklahoma			TRUE
1118	Chronic Pain Patients	Engaged Patients	5	en	1069	376	173781	157420	1410	0	57540	Los Angeles	-25200	Pacific Time (US & Canada)	FALSE
1119	Chronic Pain Patients	Engaged Patients	5	en	1015	731	13458	12108	203	0	14851	Toronto, ON Canada	-10800	Atlantic Time (Canada)	FALSE
1120	Chronic Pain Patients	Engaged Patients	5	en	986	882	28459	26705	813	0	63507	Chicago, IL	-18000	Central Time (US & Canada)	TRUE
1121	Chronic Pain Patients	Engaged Patients	5	en	962	951	18573	9364	512	0	14870	Austin, TX	-18000	Central Time (US & Canada)	TRUE
1122	Chronic Pain Patients	Engaged Patients	5	en	890	786	7741	6855	130	0	2455				FALSE
1123	Chronic Pain Patients	Engaged Patients	5	en	872	6560	6999	6621	190	0	9165	U.S.			FALSE
1124	Chronic Pain Patients	Engaged Patients	5	en	861	904	15938	12736	492	0	15343	New Jersey	-14400	Eastern Time (US & Canada)	FALSE
1125	Chronic Pain Patients	Engaged Patients	5	en	837	794	6609	7167	50	0	17996	Jacksonville	10800	Bucharest	FALSE
1126	Chronic Pain Patients	Engaged Patients	5	en	804	632	61276	67363	433	0	1440	Phoenix, AZ	-25200	America/Phoenix	TRUE
1127	Chronic Pain Patients	Engaged Patients	5	en	804	956	14605	13003	525	0	17821		-18000	Central Time (US & Canada)	FALSE
1128	Chronic Pain Patients	Engaged Patients	5	en	791	473	10958	8033	331	0	5598	Southern California	-25200	Pacific Time (US & Canada)	TRUE
1129	Chronic Pain Patients	Engaged Patients	5	en	775	6405	9050	8583	226	0	7659	Boston, MA	-14400	Eastern Time (US & Canada)	TRUE
1130	Chronic Pain Patients	Engaged Patients	5	en	742	690	8324	6517	157	0	7487				FALSE
1131	Chronic Pain Patients	Engaged Patients	5	en	698	437	23663	25829	231	0	6831	Southport, Nr Liverpool	3600	London	TRUE
1132	Chronic Pain Patients	Engaged Patients	5	en	666	723	28808	16524	1416	0	240925	USA	-25200	America/Los_Angeles	TRUE
1133	Chronic Pain Patients	Engaged Patients	5	en	663	328	170521	151396	273	0	12687	USA	-25200	Arizona	TRUE
1134	Chronic Pain Patients	Engaged Patients	5	en	631	519	8184	8115	99	0	18447		-18000	Central Time (US & Canada)	FALSE
1135	Chronic Pain Patients	Engaged Patients	5	en	624	671	15882	15324	624	0	30281	Portland, Oregon	-25200	Pacific Time (US & Canada)	FALSE
1136	Chronic Pain Patients	Engaged Patients	5	en	618	527	9471	10292	64	0	13876	Orlando	10800	Bucharest	FALSE
1137	Chronic Pain Patients	Engaged Patients	5	en	606	733	11324	8097	67	0	3836	NY-NJ-CT-PA			FALSE
1138	Chronic Pain Patients	Engaged Patients	5	en	597	829	11854	11004	186	0	8266	Chester NJ			FALSE
1139	Chronic Pain Patients	Engaged Patients	5	en	596	595	6684	7225	33	0	406	Rocklin, Ca	-10800	Atlantic Time (Canada)	FALSE
1140	Chronic Pain Patients	Engaged Patients	5	en	595	550	24369	17427	756	0	119811	Raymond, Alberta, Canada	-21600	Mountain Time (US & Canada)	TRUE
1141	Chronic Pain Patients	Engaged Patients	5	en	581	385	61160	59547	223	0	2185	London - ☎ 0208 875 5758			TRUE
1142	Chronic Pain Patients	Engaged Patients	5	en	559	530	83381	42456	192	0	19708	London, United Kingdom	3600	London	TRUE
1143	Chronic Pain Patients	Engaged Patients	5	en	557	305	27649	24936	139	0	8729	Brentwood, Essex	3600	London	FALSE
1144	Chronic Pain Patients	Engaged Patients	5	en	556	577	22351	17813	529	0	22513	Canada	-18000	Quito	FALSE
1145	Chronic Pain Patients	Engaged Patients	5	en	551	698	6047	5162	151	0	8041	Orange County, CA	-25200	Pacific Time (US & Canada)	TRUE
1146	Chronic Pain Patients	Engaged Patients	5	en	545	368	41891	17219	709	0	41000	Dover, DE	-14400	Eastern Time (US & Canada)	TRUE
1147	Chronic Pain Patients	Engaged Patients	5	en	537	360	233651	150574	114	0	780	Monroeville, PA 15146			TRUE
1148	Chronic Pain Patients	Engaged Patients	5	en	520	131	235997	210644	1574	0	27052	Virginia	-18000	Central Time (US & Canada)	FALSE
1149	Chronic Pain Patients	Engaged Patients	5	en	512	540	28204	15664	1015	0	18348	New York City	-14400	Eastern Time (US & Canada)	FALSE
1150	Chronic Pain Patients	Engaged Patients	5	en	510	488	10001	9901	344	0	11725	United States	-25200	Pacific Time (US & Canada)	FALSE
1151	Chronic Pain Patients	Engaged Patients	5	en	499	519	6288	6365	47	0	1580	Los Angeles, CA			TRUE
1152	Chronic Pain Patients	Engaged Patients	5	en	498	302	4122	4301	57	0	2797		3600	London	FALSE
1153	Chronic Pain Patients	Engaged Patients	5	en	485	688	11773	9995	687	0	93915	St. Louis, MO	-18000	Central Time (US & Canada)	TRUE
1154	Chronic Pain Patients	Engaged Patients	5	en	482	401	5192	5611	51	0	17693	London	10800	Bucharest	FALSE
1155	Chronic Pain Patients	Engaged Patients	5	en	473	433	24456	13914	312	0	198176	Flight 504, Cali 4 Sho !	-25200	Pacific Time (US & Canada)	TRUE
1156	Chronic Pain Patients	Engaged Patients	5	en	471	273	38595	30240	1008	0	19089	Boston, MA	-14400	Eastern Time (US & Canada)	TRUE
1157	Chronic Pain Patients	Engaged Patients	5	en	467	573	10434	9717	64	0	360	Cleveland, OH	-14400	Eastern Time (US & Canada)	FALSE
1158	Chronic Pain Patients	Engaged Patients	5	en	464	260	59552	57378	523	0	3844	Australia	36000	Sydney	FALSE
1159	Chronic Pain Patients	Engaged Patients	5	en	462	367	7347	7881	95	0	14157	San Antonio	10800	Bucharest	FALSE
1160	Chronic Pain Patients	Engaged Patients	5	en	450	203	119900	86171	2888	0	14652	East Coast	-14400	Eastern Time (US & Canada)	FALSE
1161	Chronic Pain Patients	Engaged Patients	5	en	447	434	18455	18488	128	0	1559	Middle of the USA - Kansas	-18000	Central Time (US & Canada)	TRUE
1162	Chronic Pain Patients	Engaged Patients	5	en	437	592	8415	9204	352	0	38475	Anaheim, California	-25200	Pacific Time (US & Canada)	TRUE
1163	Chronic Pain Patients	Engaged Patients	5	en	436	449	14755	12130	324	0	87151	Santa Fe, New Mexico	-21600	Mountain Time (US & Canada)	FALSE
1164	Chronic Pain Patients	Engaged Patients	5	en	436	619	12043	8953	304	0	11279	Detroit, Michigan, USA	-14400	Eastern Time (US & Canada)	FALSE
1165	Chronic Pain Patients	Engaged Patients	5	en	436	436	10206	10949	98	0	4754	Raleigh, NC	-14400	Eastern Time (US & Canada)	FALSE
1166	Chronic Pain Patients	Engaged Patients	5	en	426	496	6861	7537	1312	0	114722	Florida			FALSE
1167	Chronic Pain Patients	Engaged Patients	5	en	417	368	6022	4457	170	0	4881		-18000	Central Time (US & Canada)	FALSE
1168	Chronic Pain Patients	Engaged Patients	5	en	416	474	13593	13947	167	0	3983	Anderson and Pendleton Indiana			TRUE
1169	Chronic Pain Patients	Engaged Patients	5	en	415	348	15424	12836	63	0	3053	Oregon, USA	-25200	Pacific Time (US & Canada)	FALSE
1170	Chronic Pain Patients	Engaged Patients	5	en	413	430	18787	18836	365	0	28820	Mission Viejo, CA	-25200	Pacific Time (US & Canada)	TRUE
1171	Chronic Pain Patients	Engaged Patients	5	en	413	63	1995437	61400	1366	0	22558	UK	3600	London	FALSE
1172	Chronic Pain Patients	Engaged Patients	5	en	412	214	83720	69638	645	0	32755	Introduction To Your Potential	-18000	Quito	FALSE
1173	Chronic Pain Patients	Engaged Patients	5	en	407	246	4878	4394	163	0	13343	United States	-14400	Eastern Time (US & Canada)	TRUE
1174	Chronic Pain Patients	Engaged Patients	5	en	407	590	12687	11735	506	0	21722	Toronto	-14400	America/Toronto	TRUE
1175	Chronic Pain Patients	Engaged Patients	5	en	402	368	28079	29888	466	0	26078	Cedar Park, TX	-21600	Mountain Time (US & Canada)	TRUE
1176	Chronic Pain Patients	Engaged Patients	5	en	394	296	20995	14196	237	0	17755		-14400	Eastern Time (US & Canada)	FALSE
1177	Chronic Pain Patients	Engaged Patients	5	en	392	593	10176	9960	322	0	12137		-14400	Eastern Time (US & Canada)	FALSE
1178	Chronic Pain Patients	Engaged Patients	5	en	391	372	116539	103299	1857	0	75356	Charleston, SC	-14400	Eastern Time (US & Canada)	FALSE
1179	Chronic Pain Patients	Engaged Patients	5	en	391	224	70887	31452	586	0	6797	Arizona	-25200	Pacific Time (US & Canada)	TRUE
1180	Chronic Pain Patients	Engaged Patients	5	en	387	463	5591	4232	108	0	7020	Tennessee, USA			FALSE
1181	Chronic Pain Patients	Engaged Patients	5	en	386	277	16361	17919	187	0	3702	Southport, Nr Liverpool	3600	London	FALSE
1182	Chronic Pain Patients	Engaged Patients	5	en	383	172	23955	22060	250	0	69587	north west united kingdom			FALSE
1183	Chronic Pain Patients	Engaged Patients	5	en	380	375	9827	7082	1256	0	270984	Philadelphia, PA	-14400	Eastern Time (US & Canada)	TRUE
1184	Chronic Pain Patients	Engaged Patients	5	en	377	0	7102	7020	69	0	6765	Montgomery, AL	-18000	Central Time (US & Canada)	TRUE
1185	Chronic Pain Patients	Engaged Patients	5	en	375	394	25146	14007	743	0	6639	Florida and Maine	-25200	Pacific Time (US & Canada)	TRUE
1186	Chronic Pain Patients	Engaged Patients	5	en	374	378	9481	7440	43	0	638	London	3600	Casablanca	FALSE
1187	Chronic Pain Patients	Engaged Patients	5	en	373	472	16053	13499	416	0	12230	Puget Sound, WA	-25200	Pacific Time (US & Canada)	FALSE
1188	Chronic Pain Patients	Engaged Patients	5	en	371	148	49702	45283	1458	0	115684	Boise, ID	-21600	Mountain Time (US & Canada)	TRUE
1189	Chronic Pain Patients	Engaged Patients	5	en	369	128	23947	16839	551	0	15873	JAX Beaches, FL	-14400	Eastern Time (US & Canada)	FALSE
1190	Chronic Pain Patients	Engaged Patients	5	en	365	335	5072	5117	308	0	8304	Kingston upon Thames, England			TRUE
1191	Chronic Pain Patients	Engaged Patients	5	en	362	382	2622	2635	112	0	3873	Houston, TX			TRUE
1192	Chronic Pain Patients	Engaged Patients	5	en	357	329	12474	14053	566	0	265712	Warren, Ohio -U.S.A.-	-14400	Eastern Time (US & Canada)	TRUE
1193	Chronic Pain Patients	Engaged Patients	5	en	354	426	16236	13362	129	0	339	Winnetka, Illinois	-18000	Central Time (US & Canada)	FALSE
1194	Chronic Pain Patients	Engaged Patients	5	en	350	363	10276	9785	148	0	13118	Massachusetts - USA			FALSE
1195	Chronic Pain Patients	Engaged Patients	5	en	348	254	104569	81113	1011	0	58005	Winter Park, Colorado	-21600	Mountain Time (US & Canada)	FALSE
1196	Chronic Pain Patients	Engaged Patients	5	en	341	509	7484	6860	149	0	2495	Washington, DC	-18000	Quito	TRUE
1197	Chronic Pain Patients	Engaged Patients	5	en	339	155	57059	49049	134	0	78	Geneva, Switzerland			FALSE
1198	Chronic Pain Patients	Engaged Patients	5	en	338	411	3263	3841	151	0	11341	Woodstock, IL	-25200	Pacific Time (US & Canada)	FALSE
1199	Chronic Pain Patients	Engaged Patients	5	en	338	291	2471	4989	23	0	2774	Los Angeles, CA	-14400	Eastern Time (US & Canada)	TRUE
1200	Chronic Pain Patients	Engaged Patients	5	en	338	462	10067	10863	164	0	36344	Illinois	-18000	Central Time (US & Canada)	FALSE
1201	Chronic Pain Patients	Engaged Patients	5	en	337	139	97485	74145	1885	0	108612	Austin, Texas	-18000	Central Time (US & Canada)	TRUE
1202	Chronic Pain Patients	Engaged Patients	5	en	334	233	24511	22610	670	0	6082	Global ✈️	3600	Dublin	FALSE
1203	Chronic Pain Patients	Engaged Patients	5	en	333	421	11276	10367	114	0	522	New Orleans, LA	-18000	Central Time (US & Canada)	TRUE
1204	Chronic Pain Patients	Engaged Patients	5	en	332	297	10628	5622	138	0	4465	Texas			TRUE
1205	Chronic Pain Patients	Engaged Patients	5	en	327	84	54637	52749	442	0	1542	Ireland	-14400	Eastern Time (US & Canada)	FALSE
1206	Chronic Pain Patients	Engaged Patients	5	en	325	418	14508	12221	101	0	2286	Seattle	-25200	Arizona	TRUE
1207	Chronic Pain Patients	Engaged Patients	5	en	321	384	57257	7055	109	0	1676	Scottsdale, AZ ~ ASU Health	-25200	Pacific Time (US & Canada)	TRUE
1208	Chronic Pain Patients	Engaged Patients	5	en	318	186	61927	65473	1264	0	45401	Easley, SC & a shack in VT			FALSE
1209	Chronic Pain Patients	Engaged Patients	5	en	316	139	28899	18777	559	0	2583	Los Angeles	-25200	Pacific Time (US & Canada)	TRUE
1210	Chronic Pain Patients	Engaged Patients	5	en	313	351	15725	15684	608	0	49367	United States	-21600	Mountain Time (US & Canada)	FALSE
1211	Chronic Pain Patients	Engaged Patients	5	en	308	416	25238	21775	315	0	8657	Orange County, Calif.	-25200	Pacific Time (US & Canada)	TRUE
1212	Chronic Pain Patients	Engaged Patients	5	en	308	338	4156	3816	215	0	6831	Colorado, Florida, LA	-14400	Eastern Time (US & Canada)	TRUE
1213	Chronic Pain Patients	Engaged Patients	5	en	306	245	44737	26705	1618	0	133835	Chicago Area - Northern IL	-18000	Central Time (US & Canada)	FALSE
1214	Chronic Pain Patients	Engaged Patients	5	en	303	443	11007	11014	198	0	6335	Pennsylvania			FALSE
1215	Chronic Pain Patients	Engaged Patients	5	en	302	306	10793	11876	151	0	4936	Orange County, CA			FALSE
1216	Chronic Pain Patients	Engaged Patients	5	en	302	943	22257	22546	556	0	20617	California, USA	-25200	Pacific Time (US & Canada)	FALSE
1217	Chronic Pain Patients	Engaged Patients	5	en	301	485	10485	9940	75	0	4325	Hamilton, ON	-14400	Eastern Time (US & Canada)	FALSE
1218	Chronic Pain Patients	Engaged Patients	5	en	297	282	4434	4417	254	0	31687		-14400	Eastern Time (US & Canada)	FALSE
1219	Chronic Pain Patients	Engaged Patients	5	en	296	291	11239	9327	169	0	642	Yangon, Myanmar	-25200	Pacific Time (US & Canada)	TRUE
1220	Chronic Pain Patients	Engaged Patients	5	en	294	221	33932	16731	753	0	18056	Edmonton | Vancouver	-21600	Mountain Time (US & Canada)	TRUE
1221	Chronic Pain Patients	Engaged Patients	5	en	294	123	108600	100896	1015	0	9776	Austin, Texas	-18000	Central Time (US & Canada)	TRUE
1222	Chronic Pain Patients	Engaged Patients	5	en	293	296	8612	7167	19	0	1298	Greenville, NC	-14400	Eastern Time (US & Canada)	FALSE
1223	Chronic Pain Patients	Engaged Patients	5	en	292	376	4780	5225	158	0	75598				FALSE
1224	Chronic Pain Patients	Engaged Patients	5	en	291	379	49742	55740	225	0	6549	YourFloridaRE.com	-14400	Eastern Time (US & Canada)	TRUE
1225	Chronic Pain Patients	Engaged Patients	5	en	286	78	193215	136872	206	0	379	The Red Keep	3600	Casablanca	TRUE
1226	Chronic Pain Patients	Engaged Patients	5	en	286	342	7611	7252	80	0	5222	Wherever You Are			TRUE
1227	Chronic Pain Patients	Engaged Patients	5	ru	281	140	150233	137246	334	0	1514	Россия	10800	Volgograd	FALSE
1228	Chronic Pain Patients	Engaged Patients	5	en	279	491	5352	5254	53	0	4986	Santa Monica, CA	-25200	Pacific Time (US & Canada)	FALSE
1229	Chronic Pain Patients	Engaged Patients	5	en	276	180	36604	25397	495	0	30911	NYC/NJ	-14400	Eastern Time (US & Canada)	TRUE
1230	Chronic Pain Patients	Engaged Patients	5	en	276	205	17345	12232	176	0	7009	Dublin ♡			FALSE
1231	Chronic Pain Patients	Engaged Patients	5	en	275	267	1971	1731	138	0	3530	Singapore / Germany	28800	Singapore	FALSE
1232	Chronic Pain Patients	Engaged Patients	5	en	273	281	17764	17803	723	0	21542				FALSE
1233	Chronic Pain Patients	Engaged Patients	5	en	272	378	8544	8214	0	0	3287		-25200	Arizona	FALSE
1234	Chronic Pain Patients	Engaged Patients	5	en	272	246	1817	1379	60	0	4150	Chicago, IL	-18000	Central Time (US & Canada)	FALSE
1235	Chronic Pain Patients	Engaged Patients	5	nl	270	372	12663	11986	97	0	3112		7200	Amsterdam	FALSE
1236	Chronic Pain Patients	Engaged Patients	5	en	269	189	38707	17287	361	0	8052	Kommetjie, Cape Town,RSA	7200	Pretoria	TRUE
1237	Chronic Pain Patients	Engaged Patients	5	en	269	168	159123	158879	826	0	16612	Oregon	-25200	Pacific Time (US & Canada)	TRUE
1238	Chronic Pain Patients	Engaged Patients	5	en	268	314	11544	12701	265	0	12984	UK	3600	London	TRUE
1239	Chronic Pain Patients	Engaged Patients	5	en	266	317	40865	19366	969	0	20342	Phoenix, Arizona	-25200	Arizona	TRUE
1240	Chronic Pain Patients	Engaged Patients	5	en	264	356	39935	10839	224	0	14350	http://goo.gl/OEtRMD	14400	Abu Dhabi	FALSE
1241	Chronic Pain Patients	Engaged Patients	5	en	259	369	7496	7490	375	0	6642	Washington, DC	-14400	Eastern Time (US & Canada)	TRUE
1242	Chronic Pain Patients	Engaged Patients	5	en	258	271	10522	6069	100	0	16258	In Paris but many consultants	7200	Paris	FALSE
1243	Chronic Pain Patients	Engaged Patients	5	en	258	125	12745	12555	81	0	1018				FALSE
1244	Chronic Pain Patients	Engaged Patients	5	en	255	139	50194	40513	734	0	2395	Orem, UT	-21600	Mountain Time (US & Canada)	TRUE
1245	Chronic Pain Patients	Engaged Patients	5	en	253	95	15483	7120	105	0	9763	Saskatchewan, Canada	-18000	Central Time (US & Canada)	FALSE
1246	Chronic Pain Patients	Engaged Patients	5	en	252	331	24202	22729	626	0	56345	Central Iowa	-18000	Central Time (US & Canada)	TRUE
1247	Chronic Pain Patients	Engaged Patients	5	en	251	438	13980	13401	185	0	4238	Toronto			TRUE
1248	Chronic Pain Patients	Engaged Patients	5	en	250	244	6034	5960	878	0	75318	USA, Worldwide	-14400	Eastern Time (US & Canada)	TRUE
1249	Chronic Pain Patients	Engaged Patients	5	en	247	373	6125	6727	63	0	8580	London | Weybridge | Guildford	3600	London	TRUE
1250	Chronic Pain Patients	Engaged Patients	5	en	247	145	20700	18340	820	0	44678	Houston, Texas	-18000	Central Time (US & Canada)	TRUE
1251	Chronic Pain Patients	Engaged Patients	5	en	247	398	13404	7404	248	0	46525	So California	-25200	Pacific Time (US & Canada)	TRUE
1252	Chronic Pain Patients	Engaged Patients	5	en	246	326	25800	26769	301	0	4012	Livingston, NJ	-25200	Arizona	TRUE
1253	Chronic Pain Patients	Engaged Patients	5	en	236	356	8575	9428	301	0	141043	everywhere	-10800	Atlantic Time (Canada)	FALSE
1254	Chronic Pain Patients	Engaged Patients	5	en	235	126	69870	68745	156	0	5328	Thomaston, CT			FALSE
1255	Chronic Pain Patients	Engaged Patients	5	en	234	102	27472	11822	223	0	8705	Corvallis	-25200	Pacific Time (US & Canada)	FALSE
1256	Chronic Pain Patients	Engaged Patients	5	en	234	250	9747	4966	106	0	2908	US, Canada, UK and Worldwide	-14400	Eastern Time (US & Canada)	FALSE
1257	Chronic Pain Patients	Engaged Patients	5	en	233	279	2598	3037	111	0	23776	Earth	-18000	Central Time (US & Canada)	TRUE
1258	Chronic Pain Patients	Engaged Patients	5	en	233	229	3595	4392	91	0	4249	Mumbai, Maharashtra			FALSE
1259	Chronic Pain Patients	Engaged Patients	5	en	232	246	15162	16565	204	0	134564	Ohio	-14400	Eastern Time (US & Canada)	TRUE
1260	Chronic Pain Patients	Engaged Patients	5	en	231	488	7845	7048	323	0	12111	Perth, Western Australia	28800	Perth	TRUE
1261	Chronic Pain Patients	Engaged Patients	5	en	231	233	10824	9405	848	0	24806	New Jersey, USA	-25200	Pacific Time (US & Canada)	FALSE
1262	Chronic Pain Patients	Engaged Patients	5	en	227	464	11248	10029	188	0	2125	USA			TRUE
1263	Chronic Pain Patients	Engaged Patients	5	en	226	257	3701	3400	108	0	13854	UK			TRUE
1264	Chronic Pain Patients	Engaged Patients	5	en	226	314	25208	16043	1370	0	76339	Manchester, England	3600	London	TRUE
1265	Chronic Pain Patients	Engaged Patients	5	en	226	298	14923	13504	121	0	1038	Planet Earth	7200	Zagreb	FALSE
1266	Chronic Pain Patients	Engaged Patients	5	en	225	165	46796	47947	466	0	13564	Charlotte, NC	-10800	Atlantic Time (Canada)	FALSE
1267	Chronic Pain Patients	Engaged Patients	5	en	223	233	1597	1296	41	0	6066	USA	-14400	Eastern Time (US & Canada)	TRUE
1268	Chronic Pain Patients	Engaged Patients	5	en	218	513	7335	7373	187	0	10551	Las Vegas, NV	-25200	Pacific Time (US & Canada)	TRUE
1269	Chronic Pain Patients	Engaged Patients	5	en	218	176	2359	2028	17	0	371	California			FALSE
1270	Chronic Pain Patients	Engaged Patients	5	en	214	506	10247	8586	142	0	9741	Greater Boston.Ma			FALSE
1271	Chronic Pain Patients	Engaged Patients	5	en	214	340	26962	22790	1204	0	100323	Southern California USA	-25200	America/Los_Angeles	TRUE
1272	Chronic Pain Patients	Engaged Patients	5	en	213	262	169175	9257	179	0	34768		-18000	Central Time (US & Canada)	FALSE
1273	Chronic Pain Patients	Engaged Patients	5	en	213	128	35257	37005	128	0	295	UK	3600	London	TRUE
1274	Chronic Pain Patients	Engaged Patients	5	en	212	188	3630	4236	0	0	5288	San Francisco Bay Area	-25200	Pacific Time (US & Canada)	TRUE
1275	Chronic Pain Patients	Engaged Patients	5	en	211	241	1823	1660	14	0	1300	Carmichael, CA	-25200	Pacific Time (US & Canada)	TRUE
1276	Chronic Pain Patients	Engaged Patients	5	en	210	280	2576	1888	276	0	15486	Albany / Catskill Mountains NY	-14400	Eastern Time (US & Canada)	TRUE
1277	Chronic Pain Patients	Engaged Patients	5	en	210	184	23789	14760	3414	0	354373		3600	Dublin	FALSE
1278	Chronic Pain Patients	Engaged Patients	5	en	208	192	12968	11746	41	0	23396	Oxfordshire			FALSE
1279	Chronic Pain Patients	Engaged Patients	5	en	207	259	2806	2703	0	0	5236	USA, Worldwide	-14400	Eastern Time (US & Canada)	FALSE
1280	Chronic Pain Patients	Engaged Patients	5	en	206	805	21096	19858	206	0	3761	Indianapolis	-25200	Pacific Time (US & Canada)	TRUE
1281	Chronic Pain Patients	Engaged Patients	5	en	205	128	13476	11371	193	0	49326	Naples, FL			TRUE
1282	Chronic Pain Patients	Engaged Patients	5	en	204	207	2866	2838	38	0	8070	NW Ohio			FALSE
1283	Chronic Pain Patients	Engaged Patients	5	en	200	258	8057	8781	851	0	6924	Texas, USA	-18000	Central Time (US & Canada)	TRUE
1284	Chronic Pain Patients	Engaged Patients	5	en	200	261	6040	6623	55	0	3033	Miami	-14400	Eastern Time (US & Canada)	TRUE
1285	Chronic Pain Patients	Engaged Patients	5	en	197	238	1792	3087	30	0	4725	Lost USA	-14400	Eastern Time (US & Canada)	FALSE
1286	Chronic Pain Patients	Engaged Patients	5	en	197	275	40537	41535	803	0	138546	LEAVE YOUR EMAIL BELOW	3600	London	TRUE
1287	Chronic Pain Patients	Engaged Patients	5	en	197	141	1568	1556	78	0	3806	Gilbert, AZ	-25200	Pacific Time (US & Canada)	FALSE
1288	Chronic Pain Patients	Engaged Patients	5	en	197	187	3182	3229	46	0	1099	United States	-25200	Pacific Time (US & Canada)	TRUE
1289	Chronic Pain Patients	Engaged Patients	5	en	195	235	8327	7699	623	0	37363	The Ozark Mountains, Missouri			TRUE
1290	Chronic Pain Patients	Engaged Patients	5	en	194	272	5887	4945	244	0	20926	Maine	-14400	Eastern Time (US & Canada)	TRUE
1291	Chronic Pain Patients	Engaged Patients	5	en	193	282	50036	18699	21	0	58845	BikerRoad, USA	-25200	Pacific Time (US & Canada)	FALSE
1292	Chronic Pain Patients	Engaged Patients	5	en	193	173	3426	3985	89	0	1802	Scottsdale, AZ			FALSE
1293	Chronic Pain Patients	Engaged Patients	5	en	192	197	3449	3179	98	0	3843	Australia			FALSE
1294	Chronic Pain Patients	Engaged Patients	5	en	192	354	20364	14811	1947	0	124237	Friendswood, TX	-18000	America/Chicago	FALSE
1295	Chronic Pain Patients	Engaged Patients	5	en	192	224	26564	13380	1128	0	306243				FALSE
1296	Chronic Pain Patients	Engaged Patients	5	en	191	239	2202	2301	61	0	2221	Milwaukee Metro Area	-18000	Central Time (US & Canada)	FALSE
1297	Chronic Pain Patients	Engaged Patients	5	en	191	320	17389	11923	306	0	12882	Phoenix, AZ	-25200	Arizona	TRUE
1298	Chronic Pain Patients	Engaged Patients	5	en	190	223	3566	4797	46	0	2582	Plano, TX			FALSE
1299	Chronic Pain Patients	Engaged Patients	5	en	190	162	50152	47862	282	0	642	California, USA	-25200	Arizona	FALSE
1300	Chronic Pain Patients	Engaged Patients	5	en	188	3	4064	3868	183	0	17086	Birmingham, England, UK	3600	Dublin	FALSE
1301	Chronic Pain Patients	Engaged Patients	5	en	188	144	1884	1374	29	0	2058	United States	-25200	Pacific Time (US & Canada)	FALSE
1302	Chronic Pain Patients	Engaged Patients	5	en	187	290	35408	32177	916	0	149711	Perth WA	28800	Perth	TRUE
1303	Chronic Pain Patients	Engaged Patients	5	en	186	462	19164	21124	98	0	3307	Fort Myers, Florida	-14400	Eastern Time (US & Canada)	FALSE
1304	Chronic Pain Patients	Engaged Patients	5	en	185	172	8110	7413	171	0	4688	Toronto	-14400	Eastern Time (US & Canada)	FALSE
1305	Chronic Pain Patients	Engaged Patients	5	en	185	82	38949	37439	403	0	1223	London	3600	London	FALSE
1306	Chronic Pain Patients	Engaged Patients	5	en	185	273	5972	7403	63	0	1931	USA			FALSE
1307	Chronic Pain Patients	Engaged Patients	5	en	181	150	31638	28370	284	0	25030				TRUE
1308	Chronic Pain Patients	Engaged Patients	5	en	180	187	23059	21511	1314	0	132601	http://www.kjwaters.com/	-18000	Central Time (US & Canada)	FALSE
1309	Chronic Pain Patients	Engaged Patients	5	en	179	120	419	317	24	0	1579	United Kingdom			FALSE
1310	Chronic Pain Patients	Engaged Patients	5	en	178	303	5801	4872	154	0	12559	Essex UK & Penang MY☀️♓️🌔♋️A♅	3600	London	TRUE
1311	Chronic Pain Patients	Engaged Patients	5	en	175	189	1369	1209	114	0	11897	Glasgow Scotland			TRUE
1312	Chronic Pain Patients	Engaged Patients	5	en	173	203	13678	7163	765	0	152138	Vista, CA	-25200	Pacific Time (US & Canada)	FALSE
1313	Chronic Pain Patients	Engaged Patients	5	en	171	305	4365	4225	113	0	18260	Luzerne County, Pa.	-18000	Quito	FALSE
1314	Chronic Pain Patients	Engaged Patients	5	en	171	74	52605	34355	1984	0	231645	London UK	3600	London	FALSE
1315	Chronic Pain Patients	Engaged Patients	5	en	170	91	48507	21145	302	0	16678		-14400	Eastern Time (US & Canada)	TRUE
1316	Chronic Pain Patients	Engaged Patients	5	en	169	246	14661	7829	211	0	7786	Montclair, NJ	-18000	Quito	TRUE
1317	Chronic Pain Patients	Engaged Patients	5	en	168	301	102853	34079	213	0	10345	LA, CA	-25200	Pacific Time (US & Canada)	TRUE
1318	Chronic Pain Patients	Engaged Patients	5	en	168	241	2189	4649	41	0	541	Fairport, NY (Rochester Area)	-14400	Eastern Time (US & Canada)	TRUE
1319	Chronic Pain Patients	Engaged Patients	5	en	166	128	2307	1997	83	0	5275	Denver, CO	-21600	Mountain Time (US & Canada)	TRUE
1320	Chronic Pain Patients	Engaged Patients	5	en	166	229	2978	2217	73	0	10233	Ashburn, VA	-25200	Pacific Time (US & Canada)	TRUE
1321	Chronic Pain Patients	Engaged Patients	5	en	166	168	39243	23044	373	0	2370	London	3600	Europe/London	TRUE
1322	Chronic Pain Patients	Engaged Patients	5	en	166	124	5490	5467	43	0	903	Saskatoon, Saskatchewan			FALSE
1323	Chronic Pain Patients	Engaged Patients	5	en	165	249	10062	10720	76	0	56040	Lake of the Ozarks	-21600	Mountain Time (US & Canada)	TRUE
1324	Chronic Pain Patients	Engaged Patients	5	en	165	120	24673	21553	758	0	312949	Ruby Mountains	-25200	Pacific Time (US & Canada)	FALSE
1325	Chronic Pain Patients	Engaged Patients	5	en	164	269	13191	13088	189	0	119623		-18000	Central Time (US & Canada)	TRUE
1326	Chronic Pain Patients	Engaged Patients	5	en	163	237	33345	23451	540	0	186540	Jesus I Trust in You!	-25200	Pacific Time (US & Canada)	TRUE
1327	Chronic Pain Patients	Engaged Patients	5	en	163	355	5269	4782	135	0	4983	England, United Kingdom			FALSE
1328	Chronic Pain Patients	Engaged Patients	5	en	163	201	6331	6152	228	0	18586	Camelot	-25200	Pacific Time (US & Canada)	FALSE
1329	Chronic Pain Patients	Engaged Patients	5	en	160	169	5284	5293	244	0	9208	Sydney, Australia	36000	Sydney	FALSE
1330	Chronic Pain Patients	Engaged Patients	5	en	159	258	1791	2060	26	0	992	Colorado, USA	-21600	Mountain Time (US & Canada)	TRUE
1331	Chronic Pain Patients	Engaged Patients	5	en	159	205	10551	8805	7	0	509	Melbourne			FALSE
1332	Chronic Pain Patients	Engaged Patients	5	en	158	216	14392	11331	226	0	23576	West Dorset, GBR #IARTG	7200	Amsterdam	TRUE
1333	Chronic Pain Patients	Engaged Patients	5	en	158	267	6113	5591	123	0	14666	Australia	36000	Brisbane	TRUE
1334	Chronic Pain Patients	Engaged Patients	5	en	157	239	4889	4417	33	0	3529	Missouri, USA			FALSE
1335	Chronic Pain Patients	Engaged Patients	5	en	157	169	3292	4070	45	0	14357				FALSE
1336	Chronic Pain Patients	Engaged Patients	5	en	156	155	22672	20805	211	0	22719	West Palm Beach, FL	-14400	Eastern Time (US & Canada)	TRUE
1337	Chronic Pain Patients	Engaged Patients	5	en	156	141	6394	5972	143	0	2134	Charlotte, NC			TRUE
1338	Chronic Pain Patients	Engaged Patients	5	en	156	393	14250	13739	132	0	3849	Frisco, TX	-18000	Central Time (US & Canada)	TRUE
1339	Chronic Pain Patients	Engaged Patients	5	en	154	227	8460	7680	185	0	4156	New York, NY	-14400	Eastern Time (US & Canada)	FALSE
1340	Chronic Pain Patients	Engaged Patients	5	en	154	709	6814	6666	346	0	40717	Texas, USA	-18000	Central Time (US & Canada)	TRUE
1341	Chronic Pain Patients	Engaged Patients	5	en	153	228	16237	17236	130	0	6817	UK	3600	London	FALSE
1342	Chronic Pain Patients	Engaged Patients	5	en	152	98	13364	7748	3143	0	56121	United Kingdom	3600	London	FALSE
1343	Chronic Pain Patients	Engaged Patients	5	en	151	215	1637	2770	22	0	1675	Colombia			TRUE
1344	Chronic Pain Patients	Engaged Patients	5	en	150	280	7069	7164	753	0	51828	Earth	-14400	Eastern Time (US & Canada)	FALSE
1345	Chronic Pain Patients	Engaged Patients	5	en	149	164	7860	4638	753	0	60067	Washington, DC	-14400	Eastern Time (US & Canada)	FALSE
1346	Chronic Pain Patients	Engaged Patients	5	en	149	190	33184	36473	439	0	220236	WORLDWIDE	-18000	Quito	FALSE
1347	Chronic Pain Patients	Engaged Patients	5	en	148	358	6026	6346	222	0	9133		-25200	Pacific Time (US & Canada)	FALSE
1348	Chronic Pain Patients	Engaged Patients	5	en	147	131	11527	5959	203	0	52722	California, USA			FALSE
1349	Chronic Pain Patients	Engaged Patients	5	en	146	319	22160	16437	2470	0	62563	Jupiter, FL	-18000	Central Time (US & Canada)	FALSE
1350	Chronic Pain Patients	Engaged Patients	5	en	145	207	28486	26036	963	0	104080	Chattanooga, TN	-14400	Eastern Time (US & Canada)	FALSE
1351	Chronic Pain Patients	Engaged Patients	5	en	145	149	1551	1684	11	0	157	Mission Viejo, CA			FALSE
1352	Chronic Pain Patients	Engaged Patients	5	en	145	184	5096	4601	54	0	1630	Nairobi, Kenya	10800	Nairobi	FALSE
1353	Chronic Pain Patients	Engaged Patients	5	en	143	99	47218	33044	1087	0	123569	Staffordshire, UK			TRUE
1354	Chronic Pain Patients	Engaged Patients	5	en-gb	142	344	6377	6561	67	0	3007	USA ~ UK ~ Japan ~ Philippines	3600	London	FALSE
1355	Chronic Pain Patients	Engaged Patients	5	en	142	219	21837	23885	217	0	119156	WORLDWIDE	-18000	Central Time (US & Canada)	FALSE
1356	Chronic Pain Patients	Engaged Patients	5	en	140	307	18548	16912	555	0	266532	Madelia, Minnesota	-18000	Central Time (US & Canada)	FALSE
1357	Chronic Pain Patients	Engaged Patients	5	en	140	181	11019	10343	169	0	48248	Melbourne, Australia			TRUE
1358	Chronic Pain Patients	Engaged Patients	5	en	140	156	1690	1608	94	0	8158	Outer Banks, NC			FALSE
1359	Chronic Pain Patients	Engaged Patients	5	en	140	345	9580	9730	497	0	18201	Fairhope, AL Gulf Coast	-18000	Central Time (US & Canada)	FALSE
1360	Chronic Pain Patients	Engaged Patients	5	en	140	127	10281	11257	26	0	391	Boulder, CO, USA	-21600	Mountain Time (US & Canada)	FALSE
1361	Chronic Pain Patients	Engaged Patients	5	en	140	164	31846	23537	319	0	98775	U.S.A.	-14400	Eastern Time (US & Canada)	FALSE
1362	Chronic Pain Patients	Engaged Patients	5	en	139	96	2309	2270	43	0	2874	Auburn, AL			FALSE
1363	Chronic Pain Patients	Engaged Patients	5	en	138	261	15015	16202	1009	0	93583	Washington, USA			TRUE
1364	Chronic Pain Patients	Engaged Patients	5	ja	137	55	36256	18616	3291	0	195827				TRUE
1365	Chronic Pain Patients	Engaged Patients	5	en	136	132	3238	3115	10	0	1700	Kampala, Uganda			TRUE
1366	Chronic Pain Patients	Engaged Patients	5	en	135	317	12859	10938	359	0	1401	Greater Milwaukee Area	-18000	Central Time (US & Canada)	FALSE
1367	Chronic Pain Patients	Engaged Patients	5	en	134	211	6380	5643	43	0	18587	Houston, Texas			TRUE
1368	Chronic Pain Patients	Engaged Patients	5	en	134	173	2375	2452	27	0	1931	Sacred Mountain Supplements	-21600	Mountain Time (US & Canada)	FALSE
1369	Chronic Pain Patients	Engaged Patients	5	en	134	248	24205	24080	957	0	86369		-10800	Atlantic Time (Canada)	FALSE
1370	Chronic Pain Patients	Engaged Patients	5	en	133	112	5306	5429	100	0	5709	Illinois, USA			FALSE
1371	Chronic Pain Patients	Engaged Patients	5	en	132	200	3078	3437	39	0	38558	Chula Vista, CA, USA	-25200	Pacific Time (US & Canada)	FALSE
1372	Chronic Pain Patients	Engaged Patients	5	en	130	235	11693	13231	467	0	92156	Texas, USA	-25200	Pacific Time (US & Canada)	FALSE
1373	Chronic Pain Patients	Engaged Patients	5	en	130	295	6685	5343	169	0	48892	England UK	3600	Casablanca	FALSE
1374	Chronic Pain Patients	Engaged Patients	5	en	129	157	3493	4999	1151	0	68286	New York, NY			TRUE
1375	Chronic Pain Patients	Engaged Patients	5	en	128	241	6296	6333	527	0	163804	Central Florida	-14400	Eastern Time (US & Canada)	FALSE
1376	Chronic Pain Patients	Engaged Patients	5	en	128	117	17561	14357	592	0	260409	Cornwall, UK	7200	Amsterdam	FALSE
1377	Chronic Pain Patients	Engaged Patients	5	en	128	200	3192	3805	134	0	22781	Saint Joseph,Tennessee	-18000	Central Time (US & Canada)	FALSE
1378	Chronic Pain Patients	Engaged Patients	5	en	127	263	7829	7640	175	0	16503	Los Angeles	-25200	Pacific Time (US & Canada)	TRUE
1379	Chronic Pain Patients	Engaged Patients	5	en	126	230	19998	17150	537	0	49274	San Juan Islands	-25200	Pacific Time (US & Canada)	FALSE
1380	Chronic Pain Patients	Engaged Patients	5	en	126	88	11541	12432	58	0	10170	Tennessee, USA	-14400	Eastern Time (US & Canada)	FALSE
1381	Chronic Pain Patients	Engaged Patients	5	en	125	116	13030	12390	76	0	5211	Vancouver, Canada	-25200	Pacific Time (US & Canada)	TRUE
1382	Chronic Pain Patients	Engaged Patients	5	en	123	295	12088	12039	321	0	16554	NYC/LosAngeles/Washington DC			FALSE
1383	Chronic Pain Patients	Engaged Patients	5	en	122	286	4827	5199	137	0	5772	Phoenix, AZ	-25200	Arizona	TRUE
1384	Chronic Pain Patients	Engaged Patients	5	en	121	224	4980	5388	221	0	24512	Canada			FALSE
1385	Chronic Pain Patients	Engaged Patients	5	en	119	215	8666	9218	574	0	41918	Las Vegas, NV			FALSE
1386	Chronic Pain Patients	Engaged Patients	5	en-gb	117	129	3120	1966	13	0	512	Oswestry, England			TRUE
1387	Chronic Pain Patients	Engaged Patients	5	en	117	143	19951	19956	178	0	19657	Republic of Mancunia 🐝🇬🇧			TRUE
1388	Chronic Pain Patients	Engaged Patients	5	en	116	167	7634	4844	269	0	11116	NYC	-14400	Eastern Time (US & Canada)	TRUE
1389	Chronic Pain Patients	Engaged Patients	5	en	115	168	2010	1707	13	0	1199	Myrtle Beach, SC	-14400	Eastern Time (US & Canada)	TRUE
1390	Chronic Pain Patients	Engaged Patients	5	en	114	123	3053	3047	77	0	9323	Maryland.est.2012	-14400	Eastern Time (US & Canada)	TRUE
1391	Chronic Pain Patients	Engaged Patients	5	en	113	255	27879	23815	933	0	47001	Home is a Travel Destination!	-18000	Central Time (US & Canada)	TRUE
1392	Chronic Pain Patients	Engaged Patients	5	en	112	193	8319	7829	120	0	104403		-18000	Central Time (US & Canada)	FALSE
1393	Chronic Pain Patients	Engaged Patients	5	en	111	83	33555	11123	555	0	88142	2ทd Cloud Oท Your Lεft / Jozi	7200	Harare	TRUE
1394	Chronic Pain Patients	Engaged Patients	5	en	111	168	1996	2020	57	0	4313	Etobicoke, ON	-14400	Eastern Time (US & Canada)	FALSE
1395	Chronic Pain Patients	Engaged Patients	5	en	110	79	3655	1139	64	0	3809	United States			FALSE
1396	Chronic Pain Patients	Engaged Patients	5	en	107	109	1396	1300	66	0	1481	Pennsylvania, USA			FALSE
1397	Chronic Pain Patients	Engaged Patients	5	en	107	134	5778	5208	351	0	25386	Essex, UK	3600	Europe/London	TRUE
1398	Chronic Pain Patients	Engaged Patients	5	en	107	169	104607	13803	328	0	92144	Syracuse, NY - Milan, Italy	-14400	Eastern Time (US & Canada)	FALSE
1399	Chronic Pain Patients	Engaged Patients	5	en	106	485	19892	10184	256	0	7897	NYC, LA, Napa	-10800	Atlantic Time (Canada)	TRUE
1400	Chronic Pain Patients	Engaged Patients	5	en	106	209	3566	2411	142	0	10800	Washington, DC	-14400	Eastern Time (US & Canada)	FALSE
1401	Chronic Pain Patients	Engaged Patients	5	en	105	335	12601	12626	709	0	61847	Kent, UK	3600	Casablanca	TRUE
1402	Chronic Pain Patients	Engaged Patients	5	en	104	190	7522	6999	298	0	13775	UK Midlands & International	3600	Europe/London	FALSE
1403	Chronic Pain Patients	Engaged Patients	5	en	104	156	19059	16095	711	0	26013	Vancouver, Canada	-25200	Pacific Time (US & Canada)	TRUE
1404	Chronic Pain Patients	Engaged Patients	5	en	103	148	13739	13845	506	0	103932	Missouri	-18000	Central Time (US & Canada)	TRUE
1405	Chronic Pain Patients	Engaged Patients	5	en	103	184	2294	2473	23	0	3916	Grand Prairie, TX			TRUE
1406	Chronic Pain Patients	Engaged Patients	5	en	103	168	3330	3266	592	0	48399	Louisiana, USA			FALSE
1407	Chronic Pain Patients	Engaged Patients	5	en	103	197	19601	9899	639	0	55163				FALSE
1408	Chronic Pain Patients	Engaged Patients	5	en	102	182	10638	9749	401	0	15273	Syracuse, New York	-14400	Eastern Time (US & Canada)	TRUE
1409	Chronic Pain Patients	Engaged Patients	5	en	102	1071	30994	23135	701	0	12168	Milwaukee, WI	-18000	Central Time (US & Canada)	TRUE
1410	Chronic Pain Patients	Engaged Patients	5	en	101	159	2994	2644	44	0	1379				FALSE
1411	Chronic Pain Patients	Engaged Patients	5	en	101	97	1280	1191	57	0	15883	Disney State (Florida)	-14400	America/New_York	TRUE
1412	Chronic Pain Patients	Engaged Patients	5	en	99	162	1217	2397	11	0	1632	somewhere in Idaho..lol			TRUE
1413	Chronic Pain Patients	Engaged Patients	5	en	98	220	10353	7941	259	0	6082	Maryland, USA	-18000	Central Time (US & Canada)	FALSE
1414	Chronic Pain Patients	Engaged Patients	5	en	98	174	3528	4963	72	0	5209	Fort Wayne, IN			FALSE
1415	Chronic Pain Patients	Engaged Patients	5	en	98	256	9257	9347	213	0	91211	Newfoundland, Canada	-9000	Newfoundland	FALSE
1416	Chronic Pain Patients	Engaged Patients	5	en	97	225	11472	11485	267	0	114941	West Country, UK	3600	London	FALSE
1417	Chronic Pain Patients	Engaged Patients	5	en	96	160	7282	7792	996	0	185763	NYC			TRUE
1418	Chronic Pain Patients	Engaged Patients	5	en	96	206	8391	4543	556	0	27138	Olathe, KS	-18000	Central Time (US & Canada)	FALSE
1419	Chronic Pain Patients	Engaged Patients	5	en	96	253	6697	6391	69	0	15571	Nova Scotia, Canada	-10800	America/Halifax	FALSE
1420	Chronic Pain Patients	Engaged Patients	5	en	95	48	2481	2338	1	0	629	Jacksonville FL			FALSE
1421	Chronic Pain Patients	Engaged Patients	5	en	95	258	9377	8463	862	0	69942	Hartland, Maine	-14400	Eastern Time (US & Canada)	TRUE
1422	Chronic Pain Patients	Engaged Patients	5	en	94	135	31639	32400	79	0	11899	Grants New Mexico	-25200	Pacific Time (US & Canada)	TRUE
1423	Chronic Pain Patients	Engaged Patients	5	en	93	212	2123	2255	53	0	3054	Perth, Western Australia			TRUE
1424	Chronic Pain Patients	Engaged Patients	5	en	92	92	4506	4332	165	0	6264	Ontario, Canada	-18000	Central Time (US & Canada)	FALSE
1425	Chronic Pain Patients	Engaged Patients	5	en	92	283	13233	13171	187	0	6844	NYC/LA/DC	-18000	Quito	TRUE
1426	Chronic Pain Patients	Engaged Patients	5	en	92	159	12791	13521	439	0	39430	Cobalt Ontario, Canada	-14400	Eastern Time (US & Canada)	FALSE
1427	Chronic Pain Patients	Engaged Patients	5	en	90	117	21380	7940	730	0	51905	Sunshiny Florida	-14400	Eastern Time (US & Canada)	FALSE
1428	Chronic Pain Patients	Engaged Patients	5	en	90	242	8183	9018	394	0	15204				FALSE
1429	Chronic Pain Patients	Engaged Patients	5	en	87	117	3816	3673	183	0	13902	Toronto, Canada	-14400	Eastern Time (US & Canada)	TRUE
1430	Chronic Pain Patients	Engaged Patients	5	en	87	102	3033	2893	163	0	10522	San Antonio, TX			TRUE
1431	Chronic Pain Patients	Engaged Patients	5	en	87	232	14927	16321	163	0	8834	West Palm Beach, Florida	-14400	Eastern Time (US & Canada)	TRUE
1432	Chronic Pain Patients	Engaged Patients	5	en	86	239	9123	7340	1213	0	105409	West Coast, USA	-25200	Tijuana	FALSE
1433	Chronic Pain Patients	Engaged Patients	5	en	84	198	11015	6834	55	0	1905	Atlanta (aka The ATL)	-14400	Eastern Time (US & Canada)	FALSE
1434	Chronic Pain Patients	Engaged Patients	5	en	84	54	1834	1804	6	0	164	NYC			FALSE
1435	Chronic Pain Patients	Engaged Patients	5	en	83	3441	9047	9451	286	0	12289	The Tower	3600	London	FALSE
1436	Chronic Pain Patients	Engaged Patients	5	en	83	152	10680	10340	145	0	16482	Kingston Upon Hull			TRUE
1437	Chronic Pain Patients	Engaged Patients	5	en	82	240	6940	7001	96	0	24170		-14400	Eastern Time (US & Canada)	TRUE
1438	Chronic Pain Patients	Engaged Patients	5	en	82	237	12638	13131	350	0	23800	Jamaica	-25200	Pacific Time (US & Canada)	TRUE
1439	Chronic Pain Patients	Engaged Patients	5	en	80	155	8131	5619	51	0	2352	New York, USA			FALSE
1440	Chronic Pain Patients	Engaged Patients	5	en	80	99	3343	2943	111	0	3327	Colorado, USA	-21600	Mountain Time (US & Canada)	FALSE
1441	Chronic Pain Patients	Engaged Patients	5	en	80	355	9199	9974	118	0	36449	Cape Town, South Africa	7200	Pretoria	TRUE
1442	Chronic Pain Patients	Engaged Patients	5	en	79	79	1319	1709	30	0	1428	Peterborough, Ontario, Canada			TRUE
1443	Chronic Pain Patients	Engaged Patients	5	en	78	119	1763	2914	21	0	1304		-25200	Arizona	TRUE
1444	Chronic Pain Patients	Engaged Patients	5	en	77	93	3316	3095	108	0	28451	The DMV -- THE MIDEAST, USA			TRUE
1445	Chronic Pain Patients	Engaged Patients	5	en	77	182	8538	8487	364	0	44442	Saint Louis	-18000	Central Time (US & Canada)	TRUE
1446	Chronic Pain Patients	Engaged Patients	5	en	77	179	6510	6578	65	0	3376		-14400	Eastern Time (US & Canada)	FALSE
1447	Chronic Pain Patients	Engaged Patients	5	en	74	222	12314	13461	200	0	98326	Coastal GA	-14400	Eastern Time (US & Canada)	TRUE
1448	Chronic Pain Patients	Engaged Patients	5	en	73	0	2709	3551	107	0	37110	Danville, VA	-25200	Pacific Time (US & Canada)	TRUE
1449	Chronic Pain Patients	Engaged Patients	5	en	70	574	17924	15246	134	0	17816	England, United Kingdom	-39600	Midway Island	FALSE
1450	Chronic Pain Patients	Engaged Patients	5	en	70	130	1625	2066	33	0	2741		-25200	Pacific Time (US & Canada)	FALSE
1451	Chronic Pain Patients	Engaged Patients	5	en	69	271	3701	3877	894	0	15758	Edmonton, Alberta Canada	-21600	Mountain Time (US & Canada)	TRUE
1452	Chronic Pain Patients	Engaged Patients	5	en	69	61	3826	3080	90	0	7325				FALSE
1453	Chronic Pain Patients	Engaged Patients	5	en	67	94	864	957	42	0	903	CO	-21600	Mountain Time (US & Canada)	TRUE
1454	Chronic Pain Patients	Engaged Patients	5	en	67	149	7170	7166	146	0	74507	ÜT: 37.185589,-121.992524	-25200	Pacific Time (US & Canada)	TRUE
1455	Chronic Pain Patients	Engaged Patients	5	en	67	106	12908	9605	264	0	63335	Rolla, Missouri	-18000	Central Time (US & Canada)	TRUE
1456	Chronic Pain Patients	Engaged Patients	5	en	64	175	4631	3747	77	0	2696	Wyandotte, MI USA	-18000	Quito	FALSE
1457	Chronic Pain Patients	Engaged Patients	5	en	62	133	6686	6923	82	0	19043	Heaven bound!!	7200	Amsterdam	TRUE
1458	Chronic Pain Patients	Engaged Patients	5	en	62	174	6110	5659	583	0	31485	I am ubiquitous!			TRUE
1459	Chronic Pain Patients	Engaged Patients	5	en	60	55	1388	1831	345	0	147845		-25200	Pacific Time (US & Canada)	FALSE
1460	Chronic Pain Patients	Engaged Patients	5	en	60	146	4842	4731	75	0	10285	Earth, Milky Way	-14400	Eastern Time (US & Canada)	FALSE
1461	Chronic Pain Patients	Engaged Patients	5	en	58	58	3237	2949	22	0	2363	Branson, Missouri, USA	-18000	Central Time (US & Canada)	FALSE
1462	Chronic Pain Patients	Engaged Patients	5	en	56	104	1243	1321	22	0	4559	Chesapeake, Virginia			FALSE
1463	Chronic Pain Patients	Engaged Patients	5	en	55	188	231504	146873	1237	0	8877	Virginia	-14400	Eastern Time (US & Canada)	TRUE
1464	Chronic Pain Patients	Engaged Patients	5	en	55	307	23114	22913	173	0	36915	El Paso, TX	-18000	Central Time (US & Canada)	TRUE
1465	Chronic Pain Patients	Engaged Patients	5	en	55	331	5392	5922	62	0	10879	Shipping Worldwide	-25200	Pacific Time (US & Canada)	FALSE
1466	Chronic Pain Patients	Engaged Patients	5	en	54	159	12610	13303	573	0	14397	California, USA	-25200	Tijuana	TRUE
1467	Chronic Pain Patients	Engaged Patients	5	en	49	283	20292	8656	854	0	52589	London UK	3600	London	TRUE
1468	Chronic Pain Patients	Engaged Patients	5	en	48	143	4459	5003	69	0	27325	Az			TRUE
1469	Chronic Pain Patients	Engaged Patients	5	en	43	205	7088	6789	140	0	12553	North Yorkshire	3600	Dublin	TRUE
1470	Chronic Pain Patients	Engaged Patients	5	en	41	460	13479	12577	283	0	2743	Nomad but now in Apex, NC	-10800	Atlantic Time (Canada)	FALSE
1471	Chronic Pain Patients	Engaged Patients	5	en	41	219	1485	1979	97	0	1840	,	-18000	Central Time (US & Canada)	FALSE
1472	Chronic Pain Patients	Engaged Patients	5	en	39	164	43202	39903	89	0	2023	nyc	-10800	Atlantic Time (Canada)	FALSE
1473	Chronic Pain Patients	Engaged Patients	5	en	39	284	4334	4813	94	0	16172		-14400	Eastern Time (US & Canada)	FALSE
1474	Chronic Pain Patients	Engaged Patients	5	en	39	231	3075	2666	57	0	1300	New York	-10800	Atlantic Time (Canada)	TRUE
1475	Chronic Pain Patients	Engaged Patients	5	en	38	193	2787	2656	0	0	2482	Leicester, England	-25200	Pacific Time (US & Canada)	TRUE
1476	Chronic Pain Patients	Engaged Patients	5	en	37	42	1376	2737	22	0	1987	Attleboro MA			FALSE
1477	Chronic Pain Patients	Engaged Patients	5	en	36	534	8616	8277	908	0	28159	New York	-25200	Pacific Time (US & Canada)	TRUE
1478	Chronic Pain Patients	Engaged Patients	5	en	35	366	36224	22682	603	0	34754		3600	London	FALSE
1479	Chronic Pain Patients	Engaged Patients	5	en	35	161	7816	7473	146	0	1733	Sacramento, CA	-25200	Pacific Time (US & Canada)	FALSE
1480	Chronic Pain Patients	Engaged Patients	5	en	35	325	21052	18610	492	0	47713	Dallas, TX and Bristol, UK	-18000	Central Time (US & Canada)	TRUE
1481	Chronic Pain Patients	Engaged Patients	5	en	34	276	23719	18715	247	0	98539	USA	-14400	Eastern Time (US & Canada)	FALSE
1482	Chronic Pain Patients	Engaged Patients	5	en	33	198	4748	4107	37	0	1256	The Creator is my refuge.♡	-14400	Eastern Time (US & Canada)	TRUE
1483	Chronic Pain Patients	Engaged Patients	5	en	32	126	11433	12046	0	0	19389	Newport, South Wales, UK	3600	London	FALSE
1484	Chronic Pain Patients	Engaged Patients	5	en	30	87	7810	8488	496	0	33557	Boston, MA	-25200	Pacific Time (US & Canada)	FALSE
1485	Chronic Pain Patients	Engaged Patients	5	en	27	71	425174	36390	447	0	5073		-18000	Central Time (US & Canada)	FALSE
1486	Chronic Pain Patients	Engaged Patients	5	en	24	136	43532	44683	1195	0	34259	Maine, USA	-14400	Eastern Time (US & Canada)	TRUE
1487	Chronic Pain Patients	Engaged Patients	5	en	11	122	6351	6613	147	0	108488	Tea Party / ozark mts	-14400	Eastern Time (US & Canada)	FALSE
1488	Chronic Pain Patients	Engaged Patients	5	en	3	0	1262	2289	24	0	1348	www.beallican.com			FALSE
1489	Public Health	Public Health	6	en	4826	1933	313232	260604	2153	0	39324	Harvard Professor & MD			TRUE
1490	Public Health	Public Health	6	en	4458	6149	472951	8986	5497	0	15202	Washington DC	-14400	Eastern Time (US & Canada)	FALSE
[truncated: 10,595 more rows]
